# Supplementary material for: Dichlorido{2-[2-(piperidin-1-yl)ethyl­imino­meth­yl]phenolato}zinc(II) monohydrate
Source: Acta Crystallogr Sect E Struct Rep Online. 2008 May 17;64(Pt 6):m825–6. doi: 10.1107/S1600536808014311 (PMC2961511; doi:10.1107/S1600536808014311)
Supplement: Supplementary file 2 [file e-64-0m825-Isup2.hkl]

# 
# h,k,l, Fc-squared, Fo-squared, sigma(Fo-squared) and status flag 
# 
data_I
_shelx_title ' A in P2(1)/c' 
_shelx_refln_list_code          4 
_shelx_F_calc_maximum      208.59 
_exptl_crystal_F_000       800.00 
_reflns_d_resolution_high  0.7696 
 
loop_ 
 _symmetry_equiv_pos_as_xyz 
 'x, y, z' 
 '-x, y+1/2, -z+1/2' 
 '-x, -y, -z' 
 'x, -y-1/2, z-1/2' 
 
_cell_length_a     9.1860 
_cell_length_b    19.8750 
_cell_length_c     9.9660 
_cell_angle_alpha  90.000 
_cell_angle_beta  110.200 
_cell_angle_gamma  90.000 
 
_shelx_F_squared_multiplier     1.000 
 
loop_ 
 _refln_index_h 
 _refln_index_k 
 _refln_index_l 
 _refln_F_squared_calc 
 _refln_F_squared_meas 
 _refln_F_squared_sigma 
 _refln_observed_status 
   1   0   0      663.88      741.30     21.59 o 
   2   0   0    28989.93    27998.63    589.22 o 
   3   0   0     4810.81     4925.97    118.53 o 
   4   0   0     1576.18     1706.88     55.12 o 
   5   0   0     2195.63     2022.79     85.91 o 
   6   0   0     1830.73     1760.32     66.03 o 
   7   0   0     1576.46     1328.52    118.37 o 
   8   0   0      401.35      480.73     64.23 o 
   9   0   0       94.47       79.68     35.15 o 
  10   0   0       55.99       44.41     44.69 o 
  11   0   0      143.97      140.43     65.81 o 
   1   1   0     2022.43     2016.30     34.10 o 
   2   1   0    16678.37    17103.46    258.30 o 
   3   1   0     4178.56     4180.95     72.98 o 
   4   1   0        3.20       12.19      5.93 o 
   5   1   0      670.04      660.25     24.91 o 
   6   1   0      136.53      144.05     14.48 o 
   7   1   0        5.49       24.13     14.08 o 
   8   1   0       88.32      125.09     27.13 o 
   9   1   0       10.54       30.37     24.23 o 
  10   1   0       56.34       89.74     51.71 o 
  11   1   0        0.23       -9.48     27.40 o 
   0   2   0    23343.70    21472.47    450.69 o 
   1   2   0     2710.79     2754.06     49.36 o 
   2   2   0    13811.26    13975.48    227.41 o 
   3   2   0      910.10      886.73     22.74 o 
   4   2   0      731.92      749.03     22.96 o 
   5   2   0     4322.38     4124.72     79.18 o 
   6   2   0      436.77      431.00     27.74 o 
   7   2   0      388.53      448.03     39.07 o 
   8   2   0      481.67      529.01     47.36 o 
   9   2   0       60.86       63.19     26.79 o 
  10   2   0       53.14       16.28     50.12 o 
  11   2   0       17.24       43.84     32.94 o 
   1   3   0     6492.79     6535.43    123.93 o 
   2   3   0      276.07      331.54     11.59 o 
   3   3   0     2294.12     2166.22     42.93 o 
   4   3   0     3734.92     3463.80     65.67 o 
   5   3   0     4516.92     4515.67     85.10 o 
   6   3   0     1305.05     1237.09     43.05 o 
   7   3   0        2.63       -4.50     11.84 o 
   8   3   0      674.49      652.16     59.90 o 
   9   3   0      556.76      623.69     62.34 o 
  10   3   0       27.98       51.80     29.38 o 
  11   3   0       10.07      -36.37     38.82 o 
   0   4   0     5771.50     6118.40    134.50 o 
   1   4   0      745.04      731.95     18.30 o 
   2   4   0     6769.28     6859.30    118.16 o 
   3   4   0     4661.46     4718.83     86.32 o 
   4   4   0      293.11      316.30     15.94 o 
   5   4   0       13.74       11.01     11.16 o 
   6   4   0       63.41       84.53     16.13 o 
   7   4   0      337.60      406.49     34.92 o 
   8   4   0       46.86       54.03     24.01 o 
   9   4   0        1.46       -1.78     22.89 o 
  10   4   0       22.01        1.30     25.32 o 
  11   4   0        5.79       22.08     44.73 o 
   1   5   0     2706.75     2599.21     49.66 o 
   2   5   0     5539.82     5399.71     95.90 o 
   3   5   0     1924.77     1810.83     44.41 o 
   4   5   0     8259.54     8300.97    137.74 o 
   5   5   0      410.69      396.85     37.43 o 
   6   5   0      700.09      722.27     35.70 o 
   7   5   0      905.84      912.41     49.44 o 
   8   5   0      606.50      671.24     60.96 o 
   9   5   0      964.06     1102.49     81.61 o 
  10   5   0        0.60      -25.52     25.29 o 
   0   6   0     1249.73     1212.78     43.99 o 
   1   6   0     4059.38     4145.43     69.93 o 
   2   6   0      846.46      955.54     25.73 o 
   3   6   0      142.25      153.82     11.34 o 
   4   6   0      463.54      448.08     18.35 o 
   5   6   0      551.48      552.43     28.28 o 
   6   6   0      384.93      454.55     34.85 o 
   7   6   0       13.73       47.06     19.99 o 
   8   6   0      356.14      405.21     53.15 o 
   9   6   0       96.64      130.21     34.25 o 
  10   6   0       13.23       19.86     34.76 o 
   1   7   0     3205.50     3304.72     58.60 o 
   2   7   0     4986.02     4962.23     91.60 o 
   3   7   0      434.38      494.88     21.92 o 
   4   7   0     1195.80     1168.19     36.12 o 
   5   7   0     1063.49      983.90     36.82 o 
   6   7   0     1258.73     1145.87     56.99 o 
   7   7   0      555.50      661.36     51.25 o 
   8   7   0        1.65       -0.08     18.69 o 
   9   7   0        3.01       23.22     34.77 o 
  10   7   0       10.81       25.23     28.82 o 
   0   8   0       66.79       53.64      9.47 o 
   1   8   0     5145.96     5072.86     86.33 o 
   2   8   0     4073.71     3870.77     75.49 o 
   3   8   0     5826.51     5629.47    105.91 o 
   4   8   0     1349.07     1365.06     40.48 o 
   5   8   0     1369.83     1336.22     60.26 o 
   6   8   0        3.23       22.95     19.81 o 
   7   8   0        5.27       -7.88     14.76 o 
   8   8   0      920.30     1037.28     70.87 o 
   9   8   0       20.28       37.19     28.15 o 
  10   8   0      146.24      159.00     41.76 o 
   1   9   0     1054.62     1061.85     26.90 o 
   2   9   0        0.55       13.94      6.25 o 
   3   9   0      970.99      987.06     30.73 o 
   4   9   0      273.30      276.05     32.96 o 
   5   9   0      159.77      148.86     21.09 o 
   6   9   0     2251.69     2032.06     71.39 o 
   7   9   0        0.30       16.18     18.16 o 
   8   9   0        0.40       22.69     19.54 o 
   9   9   0      112.24      153.90     39.61 o 
  10   9   0        3.85       26.10     32.50 o 
   0  10   0      935.57     1273.98     44.06 o 
   1  10   0      352.38      370.99     18.43 o 
   2  10   0     1230.59     1050.57     31.32 o 
   3  10   0     3141.38     3161.20     69.28 o 
   4  10   0      313.55      307.84     20.30 o 
   5  10   0     2711.09     2459.93     77.02 o 
   6  10   0      122.40      181.32     26.60 o 
   7  10   0      514.30      591.43     46.50 o 
   8  10   0      182.26      288.16     37.82 o 
   9  10   0       55.80       70.93     32.61 o 
  10  10   0       52.50       76.36     36.43 o 
   1  11   0      840.49      866.50     25.99 o 
   2  11   0     5915.32     6006.52    113.81 o 
   3  11   0      286.97      303.17     19.50 o 
   4  11   0     1300.38     1202.76     52.48 o 
   5  11   0        0.89       16.87     12.04 o 
   6  11   0      447.24      460.79     39.11 o 
   7  11   0       98.53      106.52     24.87 o 
   8  11   0       10.42        4.20     20.07 o 
   9  11   0      190.67      280.19     51.81 o 
  10  11   0        4.46        8.53     39.74 o 
   0  12   0      644.96      652.18     32.62 o 
   1  12   0      983.14      951.94     28.54 o 
   2  12   0       27.51       42.93      9.64 o 
   3  12   0      518.30      522.76     28.79 o 
   4  12   0      852.46      787.81     43.01 o 
   5  12   0      171.25      193.83     25.18 o 
   6  12   0      325.85      317.39     35.29 o 
   7  12   0      490.07      473.11     49.25 o 
   8  12   0        1.35        7.30     20.76 o 
   9  12   0       73.85       90.99     34.03 o 
   1  13   0     4978.48     4933.51     91.28 o 
   2  13   0     1020.72     1086.60     80.82 o 
   3  13   0       38.36       28.55     10.88 o 
   4  13   0     1338.47     1242.99     55.18 o 
   5  13   0       73.97       60.60     18.65 o 
   6  13   0     2741.35     2452.02     84.65 o 
   7  13   0     1142.57     1016.56     57.71 o 
   8  13   0        8.12       24.50     21.69 o 
   9  13   0      152.78      156.96     33.32 o 
   0  14   0      816.52      805.14     57.72 o 
   1  14   0      268.73      331.95     20.23 o 
   2  14   0      312.26      337.20     22.52 o 
   3  14   0       30.70       46.20     12.19 o 
   4  14   0       83.45       79.06     18.76 o 
   5  14   0       38.24       46.30     17.15 o 
   6  14   0        3.63       21.96     17.55 o 
   7  14   0      103.65       74.13     39.05 o 
   8  14   0        1.31       11.15     20.37 o 
   9  14   0       35.94       55.16     28.36 o 
   1  15   0     2212.01     2080.28     54.47 o 
   2  15   0     1031.78     1058.09     37.56 o 
   3  15   0      129.36      141.19     18.27 o 
   4  15   0      985.85      853.69     49.51 o 
   5  15   0       40.64       48.99     18.35 o 
   6  15   0      382.62      424.30     45.45 o 
   7  15   0      362.61      319.57     57.42 o 
   8  15   0       85.81       73.25     25.64 o 
   9  15   0       19.51       -1.17     27.68 o 
   0  16   0     2197.82     2135.60     79.76 o 
   1  16   0       38.39       41.31     11.64 o 
   2  16   0     2014.19     1808.43     52.77 o 
   3  16   0      625.34      578.35     41.91 o 
   4  16   0        8.59        9.46     13.66 o 
   5  16   0      196.19      214.46     30.58 o 
   6  16   0        0.73       -3.54     16.29 o 
   7  16   0      204.80      222.50     37.50 o 
   8  16   0        4.39        7.34     22.06 o 
   1  17   0       53.02       46.33     13.15 o 
   2  17   0      635.78      574.97     63.32 o 
   3  17   0      108.07      130.41     26.08 o 
   4  17   0      217.00      234.89     32.22 o 
   5  17   0        6.00       -7.66     13.58 o 
   6  17   0      173.59      150.76     34.18 o 
   7  17   0       25.91       42.69     23.04 o 
   8  17   0        2.58       -8.82     24.17 o 
   0  18   0      871.66      798.38     52.85 o 
   1  18   0      209.46      221.43     23.61 o 
   2  18   0     1191.14     1169.15     46.74 o 
   3  18   0     1481.94     1380.30     62.49 o 
   4  18   0      313.64      262.35     47.97 o 
   5  18   0      535.10      571.76    108.49 o 
   6  18   0      106.69       69.46     25.08 o 
   7  18   0       71.32       46.42     26.92 o 
   8  18   0      136.27       86.40     42.00 o 
   1  19   0        2.05        9.41     12.50 o 
   2  19   0        9.31       19.11     14.22 o 
   3  19   0       32.62       22.96     16.23 o 
   4  19   0       12.71       26.31     21.96 o 
   5  19   0       94.27       86.97     23.71 o 
   6  19   0      253.88      166.23     48.47 o 
   7  19   0       18.27       16.91     25.83 o 
   0  20   0      206.90      201.36     34.68 o 
   1  20   0      143.55      177.50     24.14 o 
   2  20   0       98.99      105.26     22.73 o 
   3  20   0       58.54       45.30     26.83 o 
   4  20   0      237.37      198.39     31.20 o 
   5  20   0      106.25       87.20     35.38 o 
   6  20   0       43.90       22.65     24.86 o 
   7  20   0       13.68       57.65     50.40 o 
   1  21   0      295.92      379.99     48.09 o 
   2  21   0      520.98      547.96     44.95 o 
   3  21   0       80.02       75.90     25.69 o 
   4  21   0      280.81      238.24     56.23 o 
   5  21   0        1.50        6.64     22.53 o 
   6  21   0       67.34       43.20     25.39 o 
   0  22   0      130.18      199.34     38.45 o 
   1  22   0       46.00       45.87     18.50 o 
   2  22   0        2.03       23.85     23.29 o 
   3  22   0       19.97       -2.48     24.48 o 
   4  22   0        3.12       16.06     23.07 o 
   5  22   0       40.44       29.18     25.73 o 
   1  23   0      327.91      434.26     54.36 o 
   2  23   0      105.71      107.65     39.14 o 
   3  23   0      151.09      211.24     45.01 o 
   4  23   0      262.70      213.32     45.92 o 
   5  23   0       42.58       47.39     29.78 o 
   0  24   0       55.31       66.33     49.76 o 
   1  24   0       32.77        6.19     46.54 o 
   2  24   0       63.28       40.03     30.37 o 
   3  24   0       47.67       47.15     29.96 o 
   4  24   0        1.54      -17.74     33.03 o 
   1  25   0      221.95      319.48     80.94 o 
   2  25   0        1.53       24.90     59.21 o 
 -11   1   1        8.36       38.52     33.83 o 
 -10   1   1      353.25      436.94     63.55 o 
  -9   1   1      254.29      299.11     48.53 o 
  -8   1   1       78.09       89.11     23.43 o 
  -7   1   1      352.81      373.16     23.12 o 
  -6   1   1      658.39      737.78     28.95 o 
  -5   1   1     7274.65     7077.23    122.84 o 
  -4   1   1    20016.85    19683.77    325.12 o 
  -3   1   1     5305.32     5341.34     89.80 o 
  -2   1   1    27004.41    25688.73    383.40 o 
  -1   1   1     7533.61     8071.66    137.78 o 
   0   1   1     2644.95     2773.37     44.17 o 
   1   1   1    13156.31    13747.86    231.85 o 
   2   1   1      492.61      488.20     13.91 o 
   3   1   1       45.65       65.26      7.00 o 
   4   1   1    11134.93    11101.25    179.05 o 
   5   1   1      225.14      205.85     14.66 o 
   6   1   1     1436.52     1342.29     55.74 o 
   7   1   1       26.71       14.52     16.25 o 
   8   1   1      744.33      954.67     88.82 o 
   9   1   1     1008.81      994.05     78.20 o 
  10   1   1       36.68       22.47     31.84 o 
 -11   2   1       22.38      -15.97     28.32 o 
 -10   2   1       53.35       57.31     30.08 o 
  -9   2   1      120.71      111.17     29.75 o 
  -8   2   1      723.88      758.44     60.35 o 
  -7   2   1      843.97      835.13     38.91 o 
  -6   2   1      173.55      174.21     15.84 o 
  -5   2   1     2012.77     2046.17     50.38 o 
  -4   2   1     1094.84     1083.28     29.23 o 
  -3   2   1     8646.81     9297.52    159.27 o 
  -2   2   1     3148.57     3255.26     69.31 o 
  -1   2   1     1673.15     1665.28     31.84 o 
   0   2   1       76.03      121.47      9.43 o 
   1   2   1       50.82       54.05      5.52 o 
   2   2   1     1357.20     1446.08     34.45 o 
   3   2   1      108.89      114.68      8.09 o 
   4   2   1      586.38      610.80     26.15 o 
   5   2   1     6673.72     6611.44    133.72 o 
   6   2   1      105.82      105.29     16.54 o 
   7   2   1      424.92      439.72     41.04 o 
   8   2   1        3.31        3.27     20.55 o 
   9   2   1        0.84        2.50     23.03 o 
  10   2   1       21.31       33.54     28.83 o 
 -11   3   1       41.07       97.92     40.58 o 
 -10   3   1        8.48       12.84     24.24 o 
  -9   3   1      119.41      180.34     35.97 o 
  -8   3   1      338.44      372.19     35.17 o 
  -7   3   1      272.44      293.64     25.79 o 
  -6   3   1       23.00       20.17     11.90 o 
  -5   3   1     3445.32     3414.91     73.11 o 
  -4   3   1     1936.46     1912.16     42.18 o 
  -3   3   1     2921.82     2804.14     57.43 o 
  -2   3   1     1144.43     1162.36     27.46 o 
  -1   3   1     2688.72     2762.30     49.94 o 
   0   3   1     7055.44     6822.37    112.45 o 
   1   3   1      597.36      648.16     16.94 o 
   2   3   1     5021.77     5034.35     94.88 o 
   3   3   1     2903.51     2837.46     52.63 o 
   4   3   1      161.21      152.29     15.04 o 
   5   3   1      358.03      463.45     27.05 o 
   6   3   1        6.42        9.21     10.81 o 
   7   3   1      689.73      690.99     50.26 o 
   8   3   1       16.43       16.06     21.97 o 
   9   3   1      109.66      165.24     37.13 o 
  10   3   1       41.56       67.84     31.78 o 
 -11   4   1       54.37      126.23     60.62 o 
 -10   4   1       64.43       45.92     28.04 o 
  -9   4   1      151.70      175.61     36.16 o 
  -8   4   1      935.72      981.97     54.14 o 
  -7   4   1       39.00       40.78     14.68 o 
  -6   4   1      233.37      309.51     32.11 o 
  -5   4   1     1822.80     1771.19     45.77 o 
  -4   4   1      329.08      347.56     22.66 o 
  -3   4   1     8656.73     8226.94    159.62 o 
  -2   4   1      495.70      477.83     16.01 o 
  -1   4   1    22137.76    21280.82    340.99 o 
   0   4   1    11961.96    12054.21    182.42 o 
   1   4   1     1907.32     1989.54     36.54 o 
   2   4   1     2640.90     2521.30     46.18 o 
   3   4   1      326.32      324.50     18.15 o 
   4   4   1     5694.93     5726.03     99.15 o 
   5   4   1     3940.20     3895.87     89.42 o 
   6   4   1       26.91       33.39     12.84 o 
   7   4   1     1236.00     1272.68     60.55 o 
   8   4   1      346.47      425.09     61.08 o 
   9   4   1       98.37       78.77     34.49 o 
  10   4   1      206.55      207.02     51.26 o 
 -11   5   1        0.18       24.58     32.02 o 
 -10   5   1       73.33       76.43     40.46 o 
  -9   5   1        5.60        0.72     27.22 o 
  -8   5   1      199.04      253.12     37.04 o 
  -7   5   1      462.37      463.55     36.83 o 
  -6   5   1      197.46      216.58     28.59 o 
  -5   5   1      993.43      984.82     32.08 o 
  -4   5   1     4368.40     4293.18     86.29 o 
  -3   5   1      837.49      862.99     25.99 o 
  -2   5   1      187.45      234.30     12.09 o 
  -1   5   1      238.02      256.23     15.44 o 
   0   5   1     6182.63     6510.69    103.01 o 
   1   5   1     1403.70     1418.10     36.13 o 
   2   5   1     3608.59     3693.10     64.50 o 
   3   5   1      878.10      852.58     23.41 o 
   4   5   1      233.45      253.00     14.93 o 
   5   5   1       13.42       29.13     10.38 o 
   6   5   1        9.72       13.35     11.99 o 
   7   5   1      467.66      491.65     52.39 o 
   8   5   1      235.63      250.34     43.73 o 
   9   5   1       29.12       22.04     27.90 o 
  10   5   1       66.33       75.51     36.73 o 
 -11   6   1        1.20       32.07     34.07 o 
 -10   6   1      642.54      707.10     70.39 o 
  -9   6   1       10.76      -12.84     24.26 o 
  -8   6   1      999.77     1029.94     56.12 o 
  -7   6   1       70.95       76.56     19.14 o 
  -6   6   1     2229.64     2325.35    109.63 o 
  -5   6   1       35.54       26.08      9.32 o 
  -4   6   1      294.41      335.31     28.70 o 
  -3   6   1     8277.57     8148.56    144.22 o 
  -2   6   1      106.42      133.40      9.98 o 
  -1   6   1       10.98       15.00      4.69 o 
   0   6   1       12.43       17.87      4.40 o 
   1   6   1      323.08      369.66     13.78 o 
   2   6   1     8689.20     8617.13    137.98 o 
   3   6   1     3626.98     3464.34     63.62 o 
   4   6   1     3032.79     2891.04     69.32 o 
   5   6   1     1240.13     1216.48     60.02 o 
   6   6   1      240.59      228.93     27.13 o 
   7   6   1      826.20      860.05     49.51 o 
   8   6   1      588.13      729.34     67.86 o 
   9   6   1      292.41      327.30     51.87 o 
  10   6   1      140.87      148.86     42.63 o 
 -11   7   1        1.40      -32.33     38.05 o 
 -10   7   1        0.83       31.99     28.62 o 
  -9   7   1      396.00      508.30     59.07 o 
  -8   7   1        2.68        0.10     17.01 o 
  -7   7   1      416.88      451.40     41.69 o 
  -6   7   1      129.27      163.20     24.41 o 
  -5   7   1     1322.02     1287.95     39.94 o 
  -4   7   1     9774.63     9732.04    192.57 o 
  -3   7   1       26.90       48.22      8.29 o 
  -2   7   1     8353.26     8082.85    140.67 o 
  -1   7   1        7.09       14.51      4.50 o 
   0   7   1     1458.87     1357.73     31.40 o 
   1   7   1     5407.54     5377.51     90.24 o 
   2   7   1     1196.04     1153.02     28.03 o 
   3   7   1     6934.05     6573.51    110.90 o 
   4   7   1     1607.05     1537.82     50.28 o 
   5   7   1      241.40      256.41     22.69 o 
   6   7   1        8.86        4.30     15.00 o 
   7   7   1       38.26       28.53     17.85 o 
   8   7   1      289.78      357.20     50.54 o 
   9   7   1      153.49      184.46     44.12 o 
  10   7   1        0.57       -5.81     40.00 o 
 -10   8   1       54.04       65.45     33.44 o 
  -9   8   1       70.74       98.56     28.58 o 
  -8   8   1       67.41       56.88     20.54 o 
  -7   8   1      240.84      288.49     54.79 o 
  -6   8   1      605.14      630.05     44.16 o 
  -5   8   1        1.77        3.98      8.12 o 
  -4   8   1      878.36      872.02     30.20 o 
  -3   8   1       91.78      100.50     11.28 o 
  -2   8   1     6001.45     6150.49    111.59 o 
  -1   8   1        1.13       -1.12      4.75 o 
   0   8   1      704.26      723.63     21.68 o 
   1   8   1     2717.66     2656.44     54.56 o 
   2   8   1     1964.67     1891.07     40.73 o 
   3   8   1     1677.58     1667.82     38.24 o 
   4   8   1      292.81      345.77     23.53 o 
   5   8   1       10.36       20.27     13.90 o 
   6   8   1       32.35       23.80     18.69 o 
   7   8   1      377.24      381.39     43.43 o 
   8   8   1        0.22       -6.99     26.24 o 
   9   8   1        0.42       14.59     31.17 o 
  10   8   1       53.88      112.22     42.54 o 
 -10   9   1       15.76       -1.40     26.95 o 
  -9   9   1      382.00      484.67     46.95 o 
  -8   9   1        0.06        5.84     17.52 o 
  -7   9   1     2746.32     2650.30     87.71 o 
  -6   9   1      892.71      798.01     49.42 o 
  -5   9   1       88.66      101.53     13.47 o 
  -4   9   1     1382.96     1396.15     40.67 o 
  -3   9   1      372.02      373.76     23.64 o 
  -2   9   1     2534.29     2151.80     49.31 o 
  -1   9   1     2920.95     2697.10     56.49 o 
   0   9   1     3056.78     3108.67     62.53 o 
   1   9   1     4392.08     4225.67     80.79 o 
   2   9   1        2.95        0.48      6.29 o 
   3   9   1     6365.62     6133.65    106.57 o 
   4   9   1      172.02      219.11     20.05 o 
   5   9   1      189.01      174.02     23.64 o 
   6   9   1     2067.30     1740.46     66.32 o 
   7   9   1      388.64      439.53     40.29 o 
   8   9   1      178.58      177.89     38.65 o 
   9   9   1      158.69      171.17     58.86 o 
  10   9   1       79.56      178.21     58.43 o 
 -10  10   1       56.33       82.21     35.45 o 
  -9  10   1       16.91        4.86     20.50 o 
  -8  10   1      267.60      285.21     37.13 o 
  -7  10   1        2.86       18.63     16.76 o 
  -6  10   1      115.16      114.92     23.56 o 
  -5  10   1       49.00       56.73     15.43 o 
  -4  10   1        5.57       24.93      9.06 o 
  -3  10   1     2266.55     2136.13     51.99 o 
  -2  10   1      190.31      192.37     14.54 o 
  -1  10   1      538.61      476.02     19.71 o 
   0  10   1      387.64      415.06     20.23 o 
   1  10   1     1300.33     1361.42     35.71 o 
   2  10   1       89.26       73.29     10.21 o 
   3  10   1       77.05      104.04     17.46 o 
   4  10   1      384.60      344.56     30.71 o 
   5  10   1        4.77       -2.70     12.62 o 
   6  10   1      199.07      200.53     29.54 o 
   7  10   1      212.34      244.39     33.90 o 
   8  10   1      115.29      116.32     33.96 o 
   9  10   1      105.45      107.00     36.41 o 
 -10  11   1       22.88       52.49     34.53 o 
  -9  11   1        6.63       10.63     23.04 o 
  -8  11   1        2.70       -1.12     20.94 o 
  -7  11   1      868.74      983.55     57.12 o 
  -6  11   1     1156.77     1038.86     55.22 o 
  -5  11   1      348.07      351.52     31.99 o 
  -4  11   1      198.87      212.74     18.10 o 
  -3  11   1      165.06      157.09     14.99 o 
  -2  11   1     1008.86      914.67     31.35 o 
  -1  11   1     4992.85     4663.14     90.71 o 
   0  11   1       66.09       71.63     10.13 o 
   1  11   1     6314.98     6225.81    115.43 o 
   2  11   1      633.55      677.11     24.42 o 
   3  11   1      308.02      355.45     21.01 o 
   4  11   1      273.24      242.36     25.74 o 
   5  11   1      487.82      483.94     37.36 o 
   6  11   1     1421.64     1270.86     58.41 o 
   7  11   1        5.59       22.48     18.60 o 
   8  11   1        3.04       14.73     21.27 o 
   9  11   1       24.08       10.45     31.04 o 
 -10  12   1      193.91      167.10    105.07 o 
  -9  12   1        7.58      -11.37     21.91 o 
  -8  12   1      363.42      379.00     41.84 o 
  -7  12   1      238.77      234.02     33.12 o 
  -6  12   1     1428.43     1395.27     72.38 o 
  -5  12   1     1329.79     1356.97    100.08 o 
  -4  12   1      864.95      832.85     34.65 o 
  -3  12   1     3336.32     3195.72     71.91 o 
  -2  12   1     4245.08     4138.68     91.13 o 
  -1  12   1      988.94     1002.20     33.87 o 
   0  12   1     8073.52     8038.90    144.72 o 
   1  12   1     2378.34     2391.63     55.56 o 
   2  12   1     5540.14     5556.47    101.15 o 
   3  12   1      362.42      391.46     29.70 o 
   4  12   1      239.94      293.37     28.93 o 
   5  12   1      556.68      537.50     39.06 o 
   6  12   1        4.36       47.80     22.25 o 
   7  12   1     1833.57     1605.83     71.57 o 
   8  12   1       64.32       75.62     26.96 o 
   9  12   1       93.53       81.23     37.41 o 
  -9  13   1      141.12      125.01     36.66 o 
  -8  13   1        2.27       12.50     21.16 o 
  -7  13   1        0.25       10.98     17.74 o 
  -6  13   1       61.49       56.58     24.20 o 
  -5  13   1      182.81      180.70     24.80 o 
  -4  13   1        4.01        9.08     11.01 o 
  -3  13   1      273.36      301.46     21.40 o 
  -2  13   1       97.73      109.65     13.97 o 
  -1  13   1       56.03       54.56     11.16 o 
   0  13   1      153.27      177.07     15.81 o 
   1  13   1       62.20       80.64     11.86 o 
   2  13   1      107.59      111.49     14.19 o 
   3  13   1      243.11      222.24     24.08 o 
   4  13   1       91.58       63.36     16.76 o 
   5  13   1     1516.86     1440.11     59.77 o 
   6  13   1      227.90      258.74     31.61 o 
   7  13   1       52.27       54.24     22.87 o 
   8  13   1       65.02       55.05     24.22 o 
   9  13   1        2.68        2.78     26.66 o 
  -9  14   1       29.81       43.64     33.20 o 
  -8  14   1      227.20      214.80     39.82 o 
  -7  14   1      158.47      142.20     27.23 o 
  -6  14   1     1371.32     1282.63     63.88 o 
  -5  14   1     2539.01     2434.87     99.82 o 
  -4  14   1      596.92      610.10     30.92 o 
  -3  14   1     2039.54     1922.65     69.78 o 
  -2  14   1     1764.86     1695.31     49.02 o 
  -1  14   1      537.34      582.30     26.71 o 
   0  14   1     3800.87     3612.17    126.67 o 
   1  14   1     1099.17     1054.15     42.21 o 
   2  14   1     6794.14     6574.29    128.33 o 
   3  14   1     1586.93     1433.36     71.98 o 
   4  14   1       11.39       13.43     13.33 o 
   5  14   1     1244.66     1181.82    150.19 o 
   6  14   1       10.15       20.36     17.38 o 
   7  14   1      163.45       99.69     31.18 o 
   8  14   1        2.26       14.90     21.64 o 
   9  14   1        9.99        2.41     44.53 o 
  -9  15   1       79.25       45.20     32.85 o 
  -8  15   1        4.46        6.72     24.56 o 
  -7  15   1      118.25       99.18     23.98 o 
  -6  15   1      408.09      412.03     43.13 o 
  -5  15   1      191.41      184.99     26.46 o 
  -4  15   1        6.78        8.06     13.07 o 
  -3  15   1       54.68       77.88     14.61 o 
  -2  15   1      427.25      421.51     25.75 o 
  -1  15   1     2290.07     2167.13     56.14 o 
   0  15   1        7.08       12.23      9.25 o 
   1  15   1     1092.01      993.05     45.63 o 
   2  15   1      289.30      269.43     25.86 o 
   3  15   1      209.40      253.19     27.19 o 
   4  15   1        8.64       25.71     15.34 o 
   5  15   1        0.20        5.61     15.93 o 
   6  15   1      388.98      437.61     54.71 o 
   7  15   1       37.12       35.24     21.17 o 
   8  15   1        0.85        2.39     22.48 o 
  -9  16   1       72.45      124.18     60.46 o 
  -8  16   1       40.77       16.09     25.45 o 
  -7  16   1       50.35       22.91     24.49 o 
  -6  16   1       22.62        4.08     23.18 o 
  -5  16   1      795.67      741.63     51.34 o 
  -4  16   1        9.80        4.55     13.13 o 
  -3  16   1     2266.22     2194.11     78.02 o 
  -2  16   1      101.30      112.52     16.73 o 
  -1  16   1      898.14      923.90     35.80 o 
   0  16   1      375.52      387.74     24.57 o 
   1  16   1      275.73      277.32     22.11 o 
   2  16   1      702.44      679.54     32.00 o 
   3  16   1      264.51      218.41     25.93 o 
   4  16   1       59.69       64.53     18.70 o 
   5  16   1       42.21       21.21     17.15 o 
   6  16   1       46.00       32.99     19.74 o 
   7  16   1       31.22        4.39     19.80 o 
   8  16   1      101.45       89.59     27.03 o 
  -8  17   1       97.33       80.08     58.06 o 
  -7  17   1      174.46      159.25     46.19 o 
  -6  17   1      410.87      398.82     62.31 o 
  -5  17   1       24.72        1.04     20.97 o 
  -4  17   1      911.89      838.61     79.53 o 
  -3  17   1       82.19       88.23     16.34 o 
  -2  17   1     2166.31     1939.73     56.51 o 
  -1  17   1     1292.11     1156.05     41.57 o 
   0  17   1      362.68      370.61     43.34 o 
   1  17   1      989.30     1003.68     39.74 o 
   2  17   1       53.67       71.66     17.41 o 
   3  17   1      612.01      575.87     40.05 o 
   4  17   1      248.91      222.63     28.69 o 
   5  17   1      317.16      339.15     35.96 o 
   6  17   1      698.94      655.21     55.56 o 
   7  17   1      189.25      147.26     31.52 o 
   8  17   1       92.72       79.86     32.29 o 
  -8  18   1        0.13       -3.78     32.62 o 
  -7  18   1       14.48        8.90     23.72 o 
  -6  18   1        0.51        6.41     19.88 o 
  -5  18   1       34.80       34.04     26.13 o 
  -4  18   1       75.59       33.70     22.85 o 
  -3  18   1      550.41      567.21     52.42 o 
  -2  18   1        2.21       10.76     11.81 o 
  -1  18   1      303.46      339.32     26.16 o 
   0  18   1      360.49      391.92     29.13 o 
   1  18   1      224.48      218.62     23.31 o 
   2  18   1        7.77        4.20     14.27 o 
   3  18   1      108.69      144.43     27.08 o 
   4  18   1      177.80      134.41     24.09 o 
   5  18   1       28.04       31.00     18.14 o 
   6  18   1       27.74       14.91     18.35 o 
   7  18   1       11.25        4.81     23.23 o 
  -7  19   1       87.44       85.83     28.97 o 
  -6  19   1       57.49        9.97     23.07 o 
  -5  19   1        2.36       26.64     28.14 o 
  -4  19   1      895.23      981.07     63.36 o 
  -3  19   1       47.71       64.70     24.50 o 
  -2  19   1     1225.92     1175.22     52.57 o 
  -1  19   1       11.95       15.90     12.70 o 
   0  19   1       74.67       95.08     18.16 o 
   1  19   1     1074.18     1062.18     49.53 o 
   2  19   1      196.24      188.39     25.54 o 
   3  19   1     1247.84     1206.36     55.52 o 
   4  19   1      380.27      345.65     59.81 o 
   5  19   1      202.59      199.80     58.62 o 
   6  19   1       83.19       83.28     27.50 o 
   7  19   1       31.41       61.08     39.42 o 
  -7  20   1       55.05       59.44     27.68 o 
  -6  20   1       19.26       14.97     23.05 o 
  -5  20   1       13.30      -16.60     23.89 o 
  -4  20   1        3.56      -15.02     22.88 o 
  -3  20   1      364.77      338.35     42.22 o 
  -2  20   1        2.75        4.56     19.12 o 
  -1  20   1        8.65       24.27     17.82 o 
   0  20   1       38.75       32.63     15.85 o 
   1  20   1      117.58      150.20     21.91 o 
   2  20   1      532.79      668.65     47.89 o 
   3  20   1      340.37      394.86     44.20 o 
   4  20   1      253.16      232.71     34.27 o 
   5  20   1      102.71       69.18     31.03 o 
   6  20   1      130.99       99.67     25.95 o 
  -6  21   1        0.46       11.54     21.88 o 
  -5  21   1       84.00       89.77     33.90 o 
  -4  21   1       90.48       61.50     28.48 o 
  -3  21   1       25.09       55.04     26.60 o 
  -2  21   1        2.34      -13.30     18.31 o 
  -1  21   1       55.19       74.46     23.32 o 
   0  21   1      132.61      111.10     25.56 o 
   1  21   1      174.84      171.15     51.77 o 
   2  21   1       23.75       25.02     19.85 o 
   3  21   1      153.02      140.96     25.16 o 
   4  21   1       13.63       18.87     18.72 o 
   5  21   1       17.11       24.62     20.73 o 
   6  21   1      138.33       82.87     36.74 o 
  -6  22   1      159.09       80.01     35.89 o 
  -5  22   1      108.42       89.74     30.31 o 
  -4  22   1        6.28        6.03     26.68 o 
  -3  22   1      427.65      384.38     79.83 o 
  -2  22   1       49.49       52.82     22.27 o 
  -1  22   1      319.55      422.66     42.24 o 
   0  22   1      517.82      526.43     65.76 o 
   1  22   1       47.61       59.91     30.55 o 
   2  22   1      465.21      403.77     53.38 o 
   3  22   1      267.78      251.94     35.29 o 
   4  22   1      324.92      303.15     64.18 o 
   5  22   1      150.58       77.55     38.18 o 
  -5  23   1       96.09       58.90     31.97 o 
  -4  23   1        8.22       27.95     28.66 o 
  -3  23   1       11.93       -3.95     25.12 o 
  -2  23   1      101.70      136.97     38.86 o 
  -1  23   1        8.39      -20.11     18.71 o 
   0  23   1       20.75       53.40     24.44 o 
   1  23   1        0.74       -7.00     31.62 o 
   2  23   1       87.66      137.29     37.68 o 
   3  23   1      109.41       82.43     41.37 o 
   4  23   1        0.70      -54.71     55.71 o 
  -4  24   1       23.49       16.89     42.18 o 
  -3  24   1       19.83       12.75     26.36 o 
  -2  24   1       31.84       25.48     29.93 o 
  -1  24   1       86.12      150.90     40.50 o 
   0  24   1      459.27      550.54     60.33 o 
   1  24   1       30.80       19.01     39.32 o 
   2  24   1       19.43       54.71     57.97 o 
   3  24   1        3.31      -44.53     55.84 o 
  -2  25   1      103.46      173.96     44.10 o 
  -1  25   1      144.76       79.12     28.36 o 
   0  25   1       97.51       94.54     33.94 o 
   1  25   1      262.27      255.64     80.74 o 
   2  25   1        9.46       55.63     64.77 o 
 -11   0   2        7.01       18.42     38.74 o 
 -10   0   2       33.00       48.03     36.69 o 
  -9   0   2      828.61      825.94    108.25 o 
  -8   0   2     1858.84     1764.50     80.83 o 
  -7   0   2      556.30      679.87     43.61 o 
  -6   0   2    13650.99    12939.37    350.71 o 
  -5   0   2     3891.83     3927.82    107.57 o 
  -4   0   2    24238.67    22933.28    496.68 o 
  -3   0   2    20670.88    20910.42    448.79 o 
  -2   0   2     4339.04     4698.35    109.77 o 
  -1   0   2    43509.94    39784.30    830.82 o 
   0   0   2    13235.84    14269.82    351.77 o 
   1   0   2      796.20      781.91     25.29 o 
   2   0   2      155.98      150.30     11.79 o 
   3   0   2     5120.23     5258.72    126.78 o 
   4   0   2     1180.28     1075.96     41.08 o 
   5   0   2     7145.78     6387.27    277.02 o 
   6   0   2       10.76       30.63     25.66 o 
   7   0   2     1122.03     1006.60     81.75 o 
   8   0   2       81.64      111.00     44.66 o 
   9   0   2      205.09      255.97     57.22 o 
  10   0   2        2.72       51.97     43.04 o 
 -11   1   2       10.54       -7.67     29.55 o 
 -10   1   2       41.07       33.07     27.00 o 
  -9   1   2        3.35        5.97     18.57 o 
  -8   1   2      478.75      496.06     33.81 o 
  -7   1   2       23.51       27.45     10.97 o 
  -6   1   2       39.95       44.10     11.50 o 
  -5   1   2       91.17       68.23     11.06 o 
  -4   1   2      475.24      513.10     19.86 o 
  -3   1   2     1272.17     1297.74     29.96 o 
  -2   1   2     3558.18     3803.07     71.46 o 
  -1   1   2       89.97       86.42      4.80 o 
   0   1   2    11635.69    12102.71    183.15 o 
   1   1   2     3337.25     3452.04     58.14 o 
   2   1   2      994.58     1061.56     23.69 o 
   3   1   2       48.21       72.78      7.22 o 
   4   1   2      356.41      334.35     16.37 o 
   5   1   2       42.75       57.59     12.91 o 
   6   1   2      213.13      225.20     30.72 o 
   7   1   2      432.11      467.97     44.54 o 
   8   1   2       86.79       89.54     35.52 o 
   9   1   2       28.12       47.66     28.30 o 
  10   1   2        4.27      -17.69     29.25 o 
 -11   2   2       83.98       62.67     34.67 o 
 -10   2   2       62.53       92.60     33.59 o 
  -9   2   2      335.70      385.30     47.23 o 
  -8   2   2     2056.39     1875.89     66.98 o 
  -7   2   2      284.65      275.35     20.99 o 
  -6   2   2     2511.37     2511.99     57.42 o 
  -5   2   2     2151.93     2092.88     52.15 o 
  -4   2   2     2758.08     2713.43     59.68 o 
  -3   2   2     5824.14     5933.01     98.98 o 
  -2   2   2     5597.10     5651.96     91.71 o 
  -1   2   2      839.02      913.08     22.33 o 
   0   2   2     3262.66     3307.72     55.53 o 
   1   2   2       79.52       91.36      6.07 o 
   2   2   2      545.01      458.55     18.19 o 
   3   2   2       71.17       86.09     10.54 o 
   4   2   2     1627.28     1509.46     35.18 o 
   5   2   2      544.52      507.07     53.78 o 
   6   2   2       51.28       43.35     19.07 o 
   7   2   2      398.65      493.77     46.82 o 
   8   2   2       21.57       11.77     21.53 o 
   9   2   2      250.38      267.61     48.80 o 
  10   2   2       32.26       51.32     33.68 o 
 -11   3   2       45.37       76.83     51.09 o 
 -10   3   2      204.20      256.65     42.93 o 
  -9   3   2       77.30       91.07     44.29 o 
  -8   3   2       11.78        9.57     14.34 o 
  -7   3   2     1212.62     1161.76     40.07 o 
  -6   3   2     1735.95     1732.72     45.18 o 
  -5   3   2     5889.79     5553.58    110.15 o 
  -4   3   2     1131.74     1072.82     32.77 o 
  -3   3   2       12.80       13.91      5.54 o 
  -2   3   2     2302.71     2495.14     49.52 o 
  -1   3   2     4393.31     4337.48     78.88 o 
   0   3   2    18146.05    18014.86    270.38 o 
   1   3   2    15232.94    15638.22    237.19 o 
   2   3   2      407.30      363.39     27.30 o 
   3   3   2     3750.93     3589.23     77.26 o 
   4   3   2      826.26      737.97     29.71 o 
   5   3   2      541.88      562.15     30.96 o 
   6   3   2      597.10      631.86     45.94 o 
   7   3   2      533.36      597.52     49.77 o 
   8   3   2      670.24      766.91     69.80 o 
   9   3   2      147.47      224.72     46.11 o 
  10   3   2       15.12      -29.28     28.61 o 
 -11   4   2       48.39       42.95     33.88 o 
 -10   4   2       76.65       66.54     28.54 o 
  -9   4   2        0.97       27.16     28.88 o 
  -8   4   2       56.86       58.95     20.03 o 
  -7   4   2      214.56      206.70     41.41 o 
  -6   4   2      172.98      205.79     17.23 o 
  -5   4   2     2422.67     2443.63     53.95 o 
  -4   4   2       85.15      108.73     12.02 o 
  -3   4   2     8658.93     8980.84    156.02 o 
  -2   4   2     8408.83     8264.06    141.03 o 
  -1   4   2       13.68       16.34      3.27 o 
   0   4   2     5469.56     5586.01     98.90 o 
   1   4   2     1563.28     1727.48     34.06 o 
   2   4   2     1870.81     1657.77     41.51 o 
   3   4   2     1954.78     2013.75     50.84 o 
   4   4   2      569.76      579.94     28.44 o 
   5   4   2     1145.73     1170.54     41.82 o 
   6   4   2       39.64       54.62     19.85 o 
   7   4   2        5.31      -22.00     17.11 o 
   8   4   2      258.29      287.04     46.62 o 
   9   4   2       57.95       90.68     35.45 o 
  10   4   2        0.08       12.94     31.23 o 
 -11   5   2       74.42       46.70     36.05 o 
 -10   5   2      263.77      284.84     47.42 o 
  -9   5   2      666.71      629.01     50.97 o 
  -8   5   2     1561.84     1551.34     89.32 o 
  -7   5   2      480.29      530.04     53.49 o 
  -6   5   2        2.26       -4.11      9.99 o 
  -5   5   2     2692.53     2687.32     63.80 o 
  -4   5   2     4401.51     4292.00     95.80 o 
  -3   5   2      750.88      759.29     24.65 o 
  -2   5   2    10105.74    10038.47    170.00 o 
  -1   5   2     3644.68     3879.20     65.47 o 
   0   5   2     1451.86     1495.27     30.57 o 
   1   5   2     4667.69     4519.59     76.65 o 
   2   5   2      512.40      546.40     21.90 o 
   3   5   2    15807.70    15747.84    279.13 o 
   4   5   2        3.05        2.10      8.43 o 
   5   5   2     3263.16     3262.17     80.76 o 
   6   5   2      862.37      908.91     42.32 o 
   7   5   2        2.60       -3.30     20.29 o 
   8   5   2      839.10      942.06     76.60 o 
   9   5   2      206.72      248.05     49.13 o 
  10   5   2       47.08       26.24     34.84 o 
 -11   6   2        0.37       -2.72     28.51 o 
 -10   6   2        0.11        7.74     24.12 o 
  -9   6   2      421.66      436.48     43.16 o 
  -8   6   2     1307.45     1248.16     57.96 o 
  -7   6   2        2.81      -13.00     12.02 o 
  -6   6   2      213.63      234.68     33.49 o 
  -5   6   2      244.53      251.56     19.43 o 
  -4   6   2      314.35      319.34     23.57 o 
  -3   6   2      201.55      181.79     13.28 o 
  -2   6   2        1.79       14.32      5.03 o 
  -1   6   2     1576.72     1579.24     35.52 o 
   0   6   2     6230.45     6416.09    104.32 o 
   1   6   2     1016.21      959.63     24.17 o 
   2   6   2      617.27      678.43     19.64 o 
   3   6   2        0.70        2.90      7.42 o 
   4   6   2     2487.49     2326.07     60.92 o 
   5   6   2     1422.13     1413.37     47.99 o 
   6   6   2        8.49       30.97     14.55 o 
   7   6   2        6.94       34.38     26.16 o 
   8   6   2        0.24      -30.79     22.14 o 
   9   6   2      105.52      164.95     44.07 o 
  10   6   2       10.62      -19.91     83.71 o 
 -11   7   2        6.65       15.06     31.51 o 
 -10   7   2      120.17       97.40     34.43 o 
  -9   7   2       61.05      110.98     26.36 o 
  -8   7   2      664.85      678.45     54.20 o 
  -7   7   2      273.98      339.58     35.97 o 
  -6   7   2      914.31      964.53     46.33 o 
  -5   7   2       12.19       14.78      8.57 o 
  -4   7   2     1514.00     1678.22     44.75 o 
  -3   7   2     2464.26     2378.16     53.53 o 
  -2   7   2    16877.74    16970.40    280.75 o 
  -1   7   2       29.69       58.92      6.95 o 
   0   7   2       82.51       90.32      8.49 o 
   1   7   2     1981.67     2070.31     42.40 o 
   2   7   2      645.69      686.43     27.09 o 
   3   7   2     4129.27     4328.28     94.76 o 
   4   7   2        9.99       32.00     10.99 o 
   5   7   2     1248.53     1243.74     44.58 o 
   6   7   2      121.72      145.08     23.81 o 
   7   7   2      118.16      127.18     32.26 o 
   8   7   2       59.37       44.54     27.60 o 
   9   7   2        6.96       18.33     30.15 o 
  10   7   2       73.55       56.84     94.29 o 
 -11   8   2      101.78       57.68     35.01 o 
 -10   8   2       35.69       42.76     27.54 o 
  -9   8   2      308.53      274.41     36.53 o 
  -8   8   2      443.16      433.55     41.87 o 
  -7   8   2      414.28      398.54     38.84 o 
  -6   8   2      182.45      218.59     20.73 o 
  -5   8   2      637.17      646.22     55.26 o 
  -4   8   2      322.59      346.34     20.66 o 
  -3   8   2    10707.17    10387.55    181.60 o 
  -2   8   2      546.60      614.98     21.45 o 
  -1   8   2     6012.25     6003.86    100.51 o 
   0   8   2     1271.66     1302.39     30.55 o 
   1   8   2       67.86       82.11      9.31 o 
   2   8   2     8404.48     8421.10    138.35 o 
   3   8   2      221.34      259.12     20.38 o 
   4   8   2     4714.77     4507.97    111.68 o 
   5   8   2      353.64      386.97     27.79 o 
   6   8   2      283.37      239.12     29.71 o 
   7   8   2      407.13      500.25     58.36 o 
   8   8   2      140.69      171.94     39.31 o 
   9   8   2      143.03      183.09     62.39 o 
 -10   9   2       37.95       19.22     28.68 o 
  -9   9   2       60.16       51.41     22.95 o 
  -8   9   2       36.02       37.36     19.90 o 
  -7   9   2      660.64      595.88     46.84 o 
  -6   9   2       14.36       28.12     14.38 o 
  -5   9   2      212.58      214.78     21.33 o 
  -4   9   2      323.93      282.01     19.28 o 
  -3   9   2     3146.80     3261.85     69.75 o 
  -2   9   2      202.94      226.17     19.09 o 
  -1   9   2     1804.44     1712.19     37.38 o 
   0   9   2      259.83      292.87     21.79 o 
   1   9   2      155.33      160.02     16.80 o 
   2   9   2     1924.58     1901.18     42.95 o 
   3   9   2      445.06      461.58     26.75 o 
   4   9   2        9.60       39.95     15.11 o 
   5   9   2        9.59       20.78     13.59 o 
   6   9   2      127.79      131.63     26.90 o 
   7   9   2       68.66       65.01     33.36 o 
   8   9   2       39.80       35.48     39.29 o 
   9   9   2       32.90       38.73     43.12 o 
 -10  10   2       84.54      108.96     37.19 o 
  -9  10   2       16.37        1.31     20.71 o 
  -8  10   2       94.77       96.78     23.31 o 
  -7  10   2       82.56      132.02     30.86 o 
  -6  10   2     1191.87     1258.04     53.79 o 
  -5  10   2      100.79      122.60     15.66 o 
  -4  10   2      238.47      263.10     23.63 o 
  -3  10   2      402.60      360.78     25.80 o 
  -2  10   2      304.46      287.41     17.11 o 
  -1  10   2     2375.89     2364.10     48.75 o 
   0  10   2     1186.35     1170.60     30.59 o 
   1  10   2     4532.76     4479.75     82.15 o 
   2  10   2     6997.52     6832.57    118.45 o 
   3  10   2      987.11      958.86     36.17 o 
   4  10   2      648.28      618.90     38.33 o 
   5  10   2      198.60      214.73     30.78 o 
   6  10   2      487.20      504.24     41.57 o 
   7  10   2      887.38      840.97     55.34 o 
   8  10   2       12.44       14.31     27.62 o 
   9  10   2       13.18       32.84     33.01 o 
 -10  11   2       10.17       53.69     33.96 o 
  -9  11   2       36.45       33.60     29.88 o 
  -8  11   2      208.45      217.71     32.53 o 
  -7  11   2      596.29      583.64     49.00 o 
  -6  11   2        2.71        4.11     13.93 o 
  -5  11   2      320.81      331.56     26.96 o 
  -4  11   2     1313.03     1308.85     41.19 o 
  -3  11   2        1.78        6.27      7.04 o 
  -2  11   2     2492.03     2375.65     55.65 o 
  -1  11   2     1357.79     1382.17     34.22 o 
   0  11   2       12.87       10.43      6.79 o 
   1  11   2     1672.11     1697.34     44.00 o 
   2  11   2        0.38       -2.47      7.52 o 
   3  11   2     2110.59     2038.79     57.12 o 
   4  11   2      477.04      503.15     49.75 o 
   5  11   2     1441.46     1454.56     58.66 o 
   6  11   2      125.46      138.19     25.28 o 
   7  11   2        0.23        5.51     18.51 o 
   8  11   2      132.65      125.26     37.99 o 
   9  11   2        0.79       18.58     32.84 o 
 -10  12   2        5.09       44.70     34.65 o 
  -9  12   2        1.74       -2.76     25.25 o 
  -8  12   2      109.93       86.00     31.11 o 
  -7  12   2       69.04       53.86     20.31 o 
  -6  12   2      793.02      745.56     46.79 o 
  -5  12   2       12.24       36.96     12.02 o 
  -4  12   2      192.81      206.86     24.01 o 
  -3  12   2        2.89       11.03      8.67 o 
  -2  12   2     1556.76     1445.19     43.67 o 
  -1  12   2      554.51      563.42     23.96 o 
   0  12   2      350.37      328.06     18.36 o 
   1  12   2     2307.93     2311.34     52.05 o 
   2  12   2      984.36      895.83     36.75 o 
   3  12   2        3.97       -4.26      9.82 o 
   4  12   2        1.72        6.17     11.64 o 
   5  12   2      534.15      568.19     41.27 o 
   6  12   2      296.04      309.21     53.05 o 
   7  12   2      451.70      482.12     69.35 o 
   8  12   2       15.57       25.26     27.57 o 
   9  12   2       18.48       47.78     36.41 o 
 -10  13   2      242.97      236.82     72.41 o 
  -9  13   2       53.82       32.81     30.42 o 
  -8  13   2       26.53       33.70     27.14 o 
  -7  13   2     1673.97     1520.04     88.73 o 
  -6  13   2      693.59      755.99     63.63 o 
  -5  13   2     1047.24     1086.27     41.24 o 
  -4  13   2       90.44       99.99     15.48 o 
  -3  13   2      498.82      526.64     27.03 o 
  -2  13   2     4868.62     4866.26    112.44 o 
  -1  13   2     3246.48     3153.48     64.67 o 
   0  13   2     2614.28     2554.35     66.31 o 
   1  13   2     1212.25     1211.73     44.44 o 
   2  13   2      554.91      561.08     33.76 o 
   3  13   2      677.93      640.25     38.60 o 
   4  13   2     1293.74     1195.44     51.91 o 
   5  13   2      580.51      583.18     42.08 o 
   6  13   2     1974.98     1834.16     81.16 o 
   7  13   2       33.48       52.60     22.57 o 
   8  13   2      109.57       96.27     34.55 o 
  -9  14   2       10.08       10.31     29.85 o 
  -8  14   2        0.91       13.69     27.12 o 
  -7  14   2       79.64       59.01     30.04 o 
  -6  14   2      230.11      238.16     44.36 o 
  -5  14   2       82.74       94.54     25.57 o 
  -4  14   2      322.49      312.54     23.87 o 
  -3  14   2       13.21       13.97      9.93 o 
  -2  14   2       62.86       64.74     12.35 o 
  -1  14   2      108.72      129.98     18.05 o 
   0  14   2      182.24      222.45     17.13 o 
   1  14   2       95.04       95.03     13.07 o 
   2  14   2      128.46      151.06     21.01 o 
   3  14   2      424.46      434.63     33.66 o 
   4  14   2     1138.22      992.96    101.73 o 
   5  14   2       60.72       61.26     19.84 o 
   6  14   2       14.25       23.61     18.31 o 
   7  14   2       18.65       22.09     19.55 o 
   8  14   2        0.02       -0.60     29.11 o 
  -9  15   2       23.57       45.87     30.90 o 
  -8  15   2        0.87       17.30     26.33 o 
  -7  15   2      529.09      569.49    165.76 o 
  -6  15   2      171.71      158.84     31.38 o 
  -5  15   2      148.22      145.12     30.98 o 
  -4  15   2      684.29      671.28     44.13 o 
  -3  15   2      166.60      217.49     21.45 o 
  -2  15   2     2387.12     2257.92     96.47 o 
  -1  15   2     2462.18     2378.60     60.05 o 
   0  15   2     1195.28     1180.20     35.97 o 
   1  15   2     1053.06     1095.93     35.36 o 
   2  15   2      198.09      226.88     24.68 o 
   3  15   2      255.09      267.34     28.87 o 
   4  15   2      292.80      285.61     31.77 o 
   5  15   2        8.02       10.35     16.18 o 
   6  15   2      286.37      205.22     48.14 o 
   7  15   2        2.71       12.58     19.65 o 
   8  15   2        4.24       -2.46     32.33 o 
  -9  16   2       12.40       -8.35     34.11 o 
  -8  16   2        1.26        2.62     24.59 o 
  -7  16   2        3.68       26.40     27.53 o 
  -6  16   2     1231.91     1133.27    109.32 o 
  -5  16   2      538.73      565.06     51.97 o 
  -4  16   2      569.61      487.09     35.73 o 
  -3  16   2      928.51      894.03     44.04 o 
  -2  16   2       88.14       62.19     14.17 o 
  -1  16   2      616.18      624.34     43.92 o 
   0  16   2       22.95       29.43     11.44 o 
   1  16   2     2362.44     2438.52     73.20 o 
   2  16   2      176.50      234.35     26.20 o 
   3  16   2       30.26       48.87     17.79 o 
   4  16   2       52.03       68.25     18.79 o 
   5  16   2      251.75      249.94     33.53 o 
   6  16   2      217.96      166.23     40.46 o 
   7  16   2      487.80      364.70     64.63 o 
  -8  17   2        7.92        6.62     24.06 o 
  -7  17   2       10.05       21.63     31.60 o 
  -6  17   2        5.39        8.31     23.09 o 
  -5  17   2       66.40       84.01     28.40 o 
  -4  17   2      808.94      795.61     49.10 o 
  -3  17   2      204.21      233.72     27.51 o 
  -2  17   2      231.50      206.29     25.07 o 
  -1  17   2       13.35       24.24     15.65 o 
   0  17   2       52.51       47.55     14.00 o 
   1  17   2       29.53       34.85     12.86 o 
   2  17   2      193.93      203.99     25.93 o 
   3  17   2       77.25       61.56     19.20 o 
   4  17   2        0.11      -15.06     14.18 o 
   5  17   2        0.38       11.08     17.36 o 
   6  17   2       49.72       42.62     21.22 o 
   7  17   2       48.14       21.46     22.63 o 
  -8  18   2      168.89      113.57     44.00 o 
  -7  18   2       34.60       88.31     35.04 o 
  -6  18   2      501.59      588.03     57.33 o 
  -5  18   2      356.13      319.78     44.80 o 
  -4  18   2      289.41      319.08     42.21 o 
  -3  18   2     1816.55     1822.57     67.59 o 
  -2  18   2      156.62      177.20     25.39 o 
  -1  18   2     1939.69     2031.81     85.43 o 
   0  18   2      258.00      319.83     32.78 o 
   1  18   2      777.73      790.40     46.07 o 
   2  18   2     1648.15     1662.82     80.67 o 
   3  18   2       46.77       34.81     16.70 o 
   4  18   2      542.11      426.03     56.11 o 
   5  18   2      113.52      101.14     27.99 o 
   6  18   2       53.23       26.37     21.47 o 
   7  18   2      180.32      192.21     38.39 o 
  -7  19   2        2.81       11.83     28.08 o 
  -6  19   2       10.28       58.61     31.39 o 
  -5  19   2       38.22       26.68     28.62 o 
  -4  19   2       33.70        8.76     25.38 o 
  -3  19   2      173.84      205.84     28.25 o 
  -2  19   2      101.48      119.99     22.83 o 
  -1  19   2      153.94      129.64     42.42 o 
   0  19   2       64.73       75.33     22.32 o 
   1  19   2       13.40        3.43     27.86 o 
   2  19   2       85.47       54.69     18.66 o 
   3  19   2      379.50      329.31     52.73 o 
   4  19   2      124.99       88.65     21.38 o 
   5  19   2       81.26       71.05     22.19 o 
   6  19   2       24.96       -2.07     19.63 o 
  -7  20   2        0.34      -15.20     29.27 o 
  -6  20   2       39.75       12.28     32.00 o 
  -5  20   2       43.76       36.59     27.37 o 
  -4  20   2       65.38       88.39     27.45 o 
  -3  20   2      327.54      388.69     36.88 o 
  -2  20   2       93.03       97.04     23.01 o 
  -1  20   2      845.28      898.04     67.06 o 
   0  20   2       10.05       58.33     21.19 o 
   1  20   2       19.78       -0.29     22.82 o 
   2  20   2      181.19      207.82     41.17 o 
   3  20   2        8.45       47.26     25.41 o 
   4  20   2      321.61      288.12     52.93 o 
   5  20   2      211.26      133.36     28.23 o 
   6  20   2        0.59        0.04     19.67 o 
  -6  21   2       13.25       11.25     31.61 o 
  -5  21   2      154.95      154.30     35.62 o 
  -4  21   2      339.31      345.19     65.56 o 
  -3  21   2      165.37      171.91     27.18 o 
  -2  21   2      994.33     1034.19     57.61 o 
  -1  21   2        4.78       -7.03     18.48 o 
   0  21   2      233.72      276.99     34.76 o 
   1  21   2      275.39      337.02     48.60 o 
   2  21   2       18.23       21.63     25.04 o 
   3  21   2      445.43      482.87     61.56 o 
   4  21   2        0.63        8.70     21.56 o 
   5  21   2       42.61       10.00     23.29 o 
  -6  22   2       19.49      -15.57     36.65 o 
  -5  22   2       28.60       23.05     28.85 o 
  -4  22   2       45.04       57.50     29.78 o 
  -3  22   2        6.71       10.17     24.17 o 
  -2  22   2       17.84       13.38     21.33 o 
  -1  22   2       75.73      113.24     27.21 o 
   0  22   2      144.75      119.82     31.37 o 
   1  22   2       22.04       42.71     27.14 o 
   2  22   2        3.60      -11.35     26.69 o 
   3  22   2        2.54       -2.69     27.55 o 
   4  22   2       80.31       74.78     32.24 o 
  -5  23   2      295.52      304.57     54.23 o 
  -4  23   2      185.52      240.94     43.59 o 
  -3  23   2        2.81      -29.02     30.41 o 
  -2  23   2      227.35      204.54     34.35 o 
  -1  23   2       18.81      -10.48     21.53 o 
   0  23   2      371.86      386.19     56.82 o 
   1  23   2      454.12      457.81     59.44 o 
   2  23   2       87.31      143.15     38.94 o 
   3  23   2      172.55      170.33     50.77 o 
   4  23   2       24.84        5.31     39.66 o 
  -4  24   2        8.36       43.62     32.50 o 
  -3  24   2       77.59       80.85     46.84 o 
  -2  24   2        3.25        5.76     23.71 o 
  -1  24   2       89.93      137.80     31.85 o 
   0  24   2       46.27       43.71     30.94 o 
   1  24   2       38.76       65.28     51.43 o 
   2  24   2      152.34       83.21     35.25 o 
   3  24   2        9.07       -2.45     37.05 o 
  -2  25   2       69.90       90.43     36.09 o 
  -1  25   2        1.76        5.11     29.13 o 
   0  25   2      207.91      198.56     45.48 o 
   1  25   2       79.12       94.98     37.92 o 
 -11   1   3       59.40       78.08     45.30 o 
 -10   1   3      257.66      216.46     41.49 o 
  -9   1   3       60.79       55.78     18.68 o 
  -8   1   3      757.34      766.53     66.58 o 
  -7   1   3     3537.91     3260.55     78.06 o 
  -6   1   3       64.35       61.21     11.95 o 
  -5   1   3    14176.30    14029.14    225.42 o 
  -4   1   3     3067.92     3035.22     59.91 o 
  -3   1   3      269.20      315.36     16.52 o 
  -2   1   3      294.76      293.30     16.40 o 
  -1   1   3      122.98      144.16     11.42 o 
   0   1   3    17426.30    17804.81    268.94 o 
   1   1   3     4569.99     4514.90     76.61 o 
   2   1   3      566.20      572.39     17.40 o 
   3   1   3     1586.49     1455.70     48.32 o 
   4   1   3      343.54      356.33     21.95 o 
   5   1   3     3001.74     3049.62    107.00 o 
   6   1   3      425.85      486.57     44.26 o 
   7   1   3      902.36      985.96     64.75 o 
   8   1   3      448.56      492.63     52.73 o 
   9   1   3        3.48        0.19     33.91 o 
 -11   2   3       73.25       57.99     33.53 o 
 -10   2   3      134.07      198.80     60.74 o 
  -9   2   3      210.51      293.87     38.57 o 
  -8   2   3       97.28       98.59     20.83 o 
  -7   2   3      876.29      849.57     62.47 o 
  -6   2   3        8.21       24.31      9.94 o 
  -5   2   3     2059.34     2018.01     47.51 o 
  -4   2   3     2143.81     1957.24     43.43 o 
  -3   2   3      560.25      582.29     20.48 o 
  -2   2   3      219.22      236.25     16.09 o 
  -1   2   3    13538.49    14016.03    213.49 o 
   0   2   3     3507.42     3659.64     62.88 o 
   1   2   3     2451.97     2426.16     46.07 o 
   2   2   3      104.33       96.32      7.23 o 
   3   2   3      839.59      762.30     21.44 o 
   4   2   3     1871.24     1870.55     52.02 o 
   5   2   3     1294.72     1325.14     57.45 o 
   6   2   3       72.15      105.73     26.26 o 
   7   2   3       22.65       -0.22     21.07 o 
   8   2   3       34.62       12.66     25.53 o 
   9   2   3       45.36      104.02     39.87 o 
 -11   3   3       28.85       65.96     31.73 o 
 -10   3   3       47.08       25.80     26.32 o 
  -9   3   3      163.27      140.50     46.00 o 
  -8   3   3       37.90       39.10     14.47 o 
  -7   3   3      286.49      320.80     24.93 o 
  -6   3   3      237.38      245.00     20.41 o 
  -5   3   3        4.64        6.69      7.40 o 
  -4   3   3      950.53      888.55     26.73 o 
  -3   3   3      726.23      708.29     21.39 o 
  -2   3   3     4378.69     4446.98     74.96 o 
  -1   3   3      718.17      726.95     18.08 o 
   0   3   3      733.77      837.66     21.05 o 
   1   3   3     4098.14     4068.17     70.49 o 
   2   3   3      267.05      344.12     20.76 o 
   3   3   3     1541.81     1380.68     40.68 o 
   4   3   3        0.39        6.27      9.59 o 
   5   3   3      389.82      397.29     36.49 o 
   6   3   3       79.52       86.37     23.98 o 
   7   3   3      253.61      296.10     39.69 o 
   8   3   3      118.52      157.68     39.87 o 
   9   3   3        7.49       47.46     32.63 o 
 -11   4   3       14.86       38.60     68.00 o 
 -10   4   3      306.48      348.39     54.10 o 
  -9   4   3      796.19      883.85     54.21 o 
  -8   4   3       47.87       86.94     21.84 o 
  -7   4   3       90.59      105.30     16.84 o 
  -6   4   3      759.11      823.90     33.63 o 
  -5   4   3        4.75        3.58      6.88 o 
  -4   4   3     6277.30     6062.60    113.98 o 
  -3   4   3    10468.28    10334.60    177.75 o 
  -2   4   3     3113.46     2969.15     61.08 o 
  -1   4   3    12565.06    12337.97    210.51 o 
   0   4   3     1316.64     1368.89     29.96 o 
   1   4   3    11190.04    11605.55    181.60 o 
   2   4   3     2588.61     2521.21     58.81 o 
   3   4   3     3175.96     3110.70     72.07 o 
   4   4   3     8605.88     8084.01    227.77 o 
   5   4   3      454.35      472.91     34.93 o 
   6   4   3      275.68      328.70     37.42 o 
   7   4   3      120.81      109.04     35.76 o 
   8   4   3       17.65       30.62     28.26 o 
   9   4   3      165.56      248.49     59.09 o 
 -11   5   3        7.28       -1.42     30.61 o 
 -10   5   3       81.61       59.83     28.83 o 
  -9   5   3       31.10       44.25     21.13 o 
  -8   5   3        6.99       38.24     17.91 o 
  -7   5   3       19.09       14.86     11.43 o 
  -6   5   3        1.67      -11.22      8.18 o 
  -5   5   3     1416.13     1367.47     41.10 o 
  -4   5   3      518.67      561.33     23.70 o 
  -3   5   3       83.81       96.47     11.01 o 
  -2   5   3       10.38       13.51      5.85 o 
  -1   5   3     7371.52     7488.89    132.03 o 
   0   5   3     4090.10     4188.30     72.63 o 
   1   5   3     1622.61     1730.01     36.83 o 
   2   5   3      112.82      151.98     15.57 o 
   3   5   3      170.28      168.81     16.57 o 
   4   5   3        7.28       28.46     11.30 o 
   5   5   3      323.81      375.17     27.59 o 
   6   5   3      159.69      146.66     27.87 o 
   7   5   3        6.22       16.43     24.43 o 
   8   5   3       48.00       48.16     30.74 o 
   9   5   3       77.94       69.59     34.80 o 
 -11   6   3      188.56      163.37     53.64 o 
 -10   6   3       44.11       36.93     22.49 o 
  -9   6   3      318.54      412.27     40.65 o 
  -8   6   3      487.72      578.38     42.73 o 
  -7   6   3     1778.98     1829.33     63.04 o 
  -6   6   3      305.65      315.71     41.18 o 
  -5   6   3      867.48      780.31     33.51 o 
  -4   6   3     2322.03     2334.50     54.76 o 
  -3   6   3     1491.95     1393.85     36.47 o 
  -2   6   3     1410.32     1350.18     32.70 o 
  -1   6   3     9181.49     9334.48    148.02 o 
   0   6   3        0.51       -1.84      4.27 o 
   1   6   3     8077.79     8892.13    143.79 o 
   2   6   3     7665.21     7449.36    142.65 o 
   3   6   3     1519.46     1501.24     45.40 o 
   4   6   3     2406.86     2324.34     62.92 o 
   5   6   3       14.52       23.02     12.23 o 
   6   6   3      359.13      365.85     40.53 o 
   7   6   3     1011.97     1026.78     77.90 o 
   8   6   3       12.02      -11.62     25.22 o 
   9   6   3      282.08      333.99     54.35 o 
 -11   7   3       20.86      -25.79     37.25 o 
 -10   7   3      360.88      359.07     63.87 o 
  -9   7   3        2.63        5.99     19.50 o 
  -8   7   3     1822.00     1621.86     77.81 o 
  -7   7   3       76.72      119.62     17.75 o 
  -6   7   3      690.84      751.00     33.48 o 
  -5   7   3     1900.53     1994.86     52.95 o 
  -4   7   3     3588.90     3369.50     76.76 o 
  -3   7   3     2552.96     2528.37     56.10 o 
  -2   7   3     4212.14     4369.13     82.96 o 
  -1   7   3     3069.75     2865.42     53.60 o 
   0   7   3     3711.00     3722.40     67.63 o 
   1   7   3     2842.43     2881.79     56.18 o 
   2   7   3       72.27       82.51      8.90 o 
   3   7   3     2725.98     2586.31     65.33 o 
   4   7   3      777.59      780.80     35.69 o 
   5   7   3       14.77       10.61     12.17 o 
   6   7   3       37.52       10.15     21.05 o 
   7   7   3        5.39      -10.57     22.06 o 
   8   7   3      269.40      275.23     48.65 o 
   9   7   3      117.47       86.66     44.06 o 
 -11   8   3       30.85       49.88     46.32 o 
 -10   8   3       21.94       56.37     30.01 o 
  -9   8   3       16.49       16.33     25.68 o 
  -8   8   3        1.95        5.74     16.29 o 
  -7   8   3      390.54      444.80     29.91 o 
  -6   8   3     4419.22     4352.71     96.30 o 
  -5   8   3        6.53       14.59      8.94 o 
  -4   8   3      183.95      227.75     17.60 o 
  -3   8   3       35.89       60.53      9.46 o 
  -2   8   3        3.99        4.43      5.90 o 
  -1   8   3     1175.24     1150.97     28.04 o 
   0   8   3       87.10      128.61     10.79 o 
   1   8   3     2510.59     2495.61     55.86 o 
   2   8   3     1193.39     1137.65     37.22 o 
   3   8   3      455.49      486.70     28.06 o 
   4   8   3      222.52      290.41     30.19 o 
   5   8   3      147.19      153.39     21.03 o 
   6   8   3      950.45      877.93     67.41 o 
   7   8   3      352.29      412.82     53.80 o 
   8   8   3        7.07       25.17     29.71 o 
   9   8   3        7.40       21.55     35.60 o 
 -11   9   3        1.23      -16.21     44.12 o 
 -10   9   3      294.84      308.46     47.22 o 
  -9   9   3       90.41       72.46     64.46 o 
  -8   9   3      592.63      695.04     93.64 o 
  -7   9   3     1160.04     1071.05     65.67 o 
  -6   9   3      573.11      632.85     51.07 o 
  -5   9   3      930.74      946.88     36.00 o 
  -4   9   3        4.44       -2.05      7.49 o 
  -3   9   3     7153.70     7213.72    133.18 o 
  -2   9   3     4816.79     4513.27     88.23 o 
  -1   9   3      363.66      395.51     16.69 o 
   0   9   3     2674.88     2648.01     53.58 o 
   1   9   3       82.28       89.68     11.07 o 
   2   9   3     2591.38     2591.22     64.57 o 
   3   9   3     2504.38     2290.96     61.69 o 
   4   9   3        1.35       -0.77     11.61 o 
   5   9   3      574.21      628.70     44.13 o 
   6   9   3      719.90      638.95     46.75 o 
   7   9   3       24.37       -2.75     24.13 o 
   8   9   3      548.60      642.04     87.66 o 
   9   9   3        0.31      -40.37     35.51 o 
 -10  10   3        5.66       33.09     29.56 o 
  -9  10   3      234.16      338.96     84.28 o 
  -8  10   3       86.85      112.55     31.98 o 
  -7  10   3      211.93      215.84     60.26 o 
  -6  10   3      137.28      152.42     18.77 o 
  -5  10   3       57.48       65.77     12.91 o 
  -4  10   3      118.94      110.94     14.21 o 
  -3  10   3     1325.10     1270.72     37.50 o 
  -2  10   3      718.74      626.77     28.47 o 
  -1  10   3        9.13       11.91      6.22 o 
   0  10   3       14.96       18.79      7.37 o 
   1  10   3      185.59      203.46     15.30 o 
   2  10   3      382.86      421.38     26.80 o 
   3  10   3      355.47      406.11     30.27 o 
   4  10   3      233.75      244.01     25.00 o 
   5  10   3        0.28       -0.18     13.26 o 
   6  10   3       87.15      108.69     22.79 o 
   7  10   3        3.16        3.64     23.56 o 
   8  10   3       57.73       56.34     30.87 o 
   9  10   3       94.46      132.91     70.36 o 
 -10  11   3       29.11       52.75     32.25 o 
  -9  11   3        4.07       41.73     31.14 o 
  -8  11   3       14.98       11.09     23.80 o 
  -7  11   3      515.26      513.99     50.60 o 
  -6  11   3        2.45       19.98     14.88 o 
  -5  11   3      872.75      865.34     41.08 o 
  -4  11   3      403.51      397.31     23.72 o 
  -3  11   3     1910.97     1763.75     62.18 o 
  -2  11   3     3610.39     3318.52     86.03 o 
  -1  11   3     1613.63     1603.56     38.66 o 
   0  11   3     3787.31     3827.70     73.77 o 
   1  11   3       13.10       11.74      8.84 o 
   2  11   3     1879.91     1788.70     51.90 o 
   3  11   3      627.99      633.68     43.02 o 
   4  11   3      272.37      304.37     30.04 o 
   5  11   3      504.10      483.80     38.99 o 
   6  11   3      356.97      336.32     35.88 o 
   7  11   3       19.47       31.75     27.51 o 
   8  11   3       21.50       40.53     31.34 o 
 -10  12   3        0.78        0.34     32.40 o 
  -9  12   3       72.39       98.14     36.50 o 
  -8  12   3      110.43      103.03     30.78 o 
  -7  12   3      518.90      522.41     70.17 o 
  -6  12   3     2646.08     2561.32     79.41 o 
  -5  12   3        9.93       -3.05     13.08 o 
  -4  12   3      748.31      744.79     49.60 o 
  -3  12   3      458.98      465.49     30.25 o 
  -2  12   3      120.50      125.43     14.39 o 
  -1  12   3     2833.31     2724.35     57.35 o 
   0  12   3      119.61      126.59     19.25 o 
   1  12   3     4107.98     4221.53     82.48 o 
   2  12   3     1148.20     1105.88     39.99 o 
   3  12   3      443.08      459.23     30.23 o 
   4  12   3      371.37      381.26     33.29 o 
   5  12   3       26.60       38.29     18.59 o 
   6  12   3      867.04      764.88     86.88 o 
   7  12   3      283.21      230.57     61.52 o 
   8  12   3        2.52        7.96     29.03 o 
 -10  13   3       59.42      106.61     39.67 o 
  -9  13   3       24.80       44.15     36.49 o 
  -8  13   3       62.29       44.97     28.30 o 
  -7  13   3       26.59       29.16     30.02 o 
  -6  13   3       14.10       52.63     21.84 o 
  -5  13   3      197.01      161.34     23.21 o 
  -4  13   3        0.58       -4.73     12.61 o 
  -3  13   3       92.61       91.21     17.25 o 
  -2  13   3      115.13      109.83     17.57 o 
  -1  13   3      478.14      533.77     34.94 o 
   0  13   3      226.14      245.41     18.03 o 
   1  13   3       44.18       53.26     11.24 o 
   2  13   3      964.15      904.70     36.92 o 
   3  13   3      311.69      301.05     29.42 o 
   4  13   3        3.31       -2.77     13.23 o 
   5  13   3      337.35      313.99     37.07 o 
   6  13   3       34.18       21.80     19.18 o 
   7  13   3       19.76       24.11     24.70 o 
   8  13   3        7.46       -4.96     27.97 o 
 -10  14   3       18.21      146.75     62.79 o 
  -9  14   3       96.33       78.58     42.14 o 
  -8  14   3       58.24       91.44     33.01 o 
  -7  14   3      270.16      277.11     57.50 o 
  -6  14   3     2052.14     2068.12    103.80 o 
  -5  14   3       10.94       28.45     16.51 o 
  -4  14   3     1400.66     1413.46     53.80 o 
  -3  14   3      294.11      311.09     38.32 o 
  -2  14   3      237.36      252.69     24.81 o 
  -1  14   3     2289.98     2319.49    115.21 o 
   0  14   3      296.27      301.40     35.16 o 
   1  14   3     1316.52     1387.96     51.15 o 
   2  14   3      804.49      871.21     41.60 o 
   3  14   3      196.41      196.05     25.55 o 
   4  14   3      129.08      125.08     23.43 o 
   5  14   3       51.30       52.27     19.32 o 
   6  14   3      669.44      667.38     88.60 o 
   7  14   3      165.16      130.56     37.36 o 
   8  14   3       23.55       26.68     34.07 o 
  -9  15   3       10.64       40.37     37.42 o 
  -8  15   3       13.42       -2.41     24.31 o 
  -7  15   3      579.67      561.92     57.34 o 
  -6  15   3        2.88      -14.94     20.21 o 
  -5  15   3      285.55      301.58     31.38 o 
  -4  15   3      179.98      181.32     24.33 o 
  -3  15   3        6.44       -4.98     12.78 o 
  -2  15   3      242.74      264.72     26.01 o 
  -1  15   3     1286.87     1166.03     47.21 o 
   0  15   3      218.22      260.89     23.14 o 
   1  15   3       62.30       81.17     15.80 o 
   2  15   3      372.20      390.11     38.68 o 
   3  15   3      178.12      155.13     23.36 o 
   4  15   3      175.38      157.86     33.36 o 
   5  15   3      143.36      173.23     28.55 o 
   6  15   3      213.57      158.49     33.20 o 
   7  15   3       30.70       58.59     23.85 o 
  -9  16   3      226.72      294.77     68.02 o 
  -8  16   3       49.61       34.96     31.19 o 
  -7  16   3       58.68      101.84     31.91 o 
  -6  16   3      257.08      294.27     44.37 o 
  -5  16   3      308.70      319.15     32.78 o 
  -4  16   3      499.90      494.79     40.95 o 
  -3  16   3      571.93      572.08     38.02 o 
  -2  16   3      845.88      824.82     45.45 o 
  -1  16   3      210.57      173.59     38.04 o 
   0  16   3        0.20       -0.68     12.66 o 
   1  16   3      551.36      582.74     44.51 o 
   2  16   3      189.77      174.02     24.11 o 
   3  16   3      276.24      259.64     38.03 o 
   4  16   3      446.49      408.27     48.56 o 
   5  16   3        0.33       19.97     18.62 o 
   6  16   3        4.61       -0.80     18.88 o 
   7  16   3       32.30       43.25     23.34 o 
  -8  17   3      197.20      163.46     55.73 o 
  -7  17   3      289.97      278.16     52.49 o 
  -6  17   3        1.43      -15.34     20.17 o 
  -5  17   3     1255.67     1281.99     92.61 o 
  -4  17   3        1.10       -9.61     15.74 o 
  -3  17   3     1962.33     2038.51     69.25 o 
  -2  17   3     1066.25     1128.70     58.07 o 
  -1  17   3      533.78      557.44     37.38 o 
   0  17   3       66.33       73.97     21.20 o 
   1  17   3      148.81      242.54     33.57 o 
   2  17   3      501.39      533.33     46.39 o 
   3  17   3     1452.44     1501.71    107.48 o 
   4  17   3       98.15       89.15     22.49 o 
   5  17   3     1234.47     1035.32     65.02 o 
   6  17   3      144.68       95.73     33.28 o 
   7  17   3       77.12       62.60     36.57 o 
  -8  18   3       98.03      148.60     96.87 o 
  -7  18   3       18.67       32.04     29.08 o 
  -6  18   3       61.03       85.01     30.49 o 
  -5  18   3       11.46       16.89     23.09 o 
  -4  18   3        0.00        5.94     16.73 o 
  -3  18   3       15.43       53.03     19.11 o 
  -2  18   3        2.29      -19.72     13.15 o 
  -1  18   3       87.50      118.88     23.12 o 
   0  18   3       94.62       57.00     21.26 o 
   1  18   3      329.65      355.13     51.43 o 
   2  18   3        0.02       -0.07     17.97 o 
   3  18   3      151.89      207.85     33.75 o 
   4  18   3       32.37       55.35     23.63 o 
   5  18   3        6.97        2.35     21.53 o 
   6  18   3       72.31       41.73     22.81 o 
  -7  19   3        7.56       12.48     30.12 o 
  -6  19   3       63.04       16.48     28.32 o 
  -5  19   3      300.37      274.65     64.19 o 
  -4  19   3      426.12      465.59     40.06 o 
  -3  19   3     1105.41     1050.46     66.37 o 
  -2  19   3      852.33      933.72     49.63 o 
  -1  19   3      279.55      274.73     31.30 o 
   0  19   3      463.99      556.74     53.76 o 
   1  19   3      631.41      749.93     64.23 o 
   2  19   3       37.70       39.19     24.79 o 
   3  19   3     1251.47     1158.80     83.43 o 
   4  19   3      154.58       62.91     27.90 o 
   5  19   3      380.48      299.40     82.96 o 
   6  19   3       16.13       17.92     24.01 o 
  -7  20   3       93.48      123.76     40.73 o 
  -6  20   3       16.65       40.22     27.58 o 
  -5  20   3      212.51      226.46     40.10 o 
  -4  20   3       98.36       69.86     24.24 o 
  -3  20   3      215.46      249.75     32.46 o 
  -2  20   3      234.60      266.89     31.84 o 
  -1  20   3      169.07      218.89     32.18 o 
   0  20   3        0.87       22.23     30.29 o 
   1  20   3      266.09      308.99     48.57 o 
   2  20   3      543.28      646.60     65.25 o 
   3  20   3        9.41       17.79     22.59 o 
   4  20   3      367.63      330.87     76.02 o 
   5  20   3       27.59       41.41     25.82 o 
  -6  21   3       96.66       81.15     39.03 o 
  -5  21   3       56.57       72.63     29.61 o 
  -4  21   3       65.15       47.13     27.93 o 
  -3  21   3        4.38       -0.35     19.45 o 
  -2  21   3       16.13       19.42     21.48 o 
  -1  21   3       39.28       25.81     23.61 o 
   0  21   3      554.61      605.29     60.32 o 
   1  21   3       82.85      161.41     38.07 o 
   2  21   3      106.43      133.34     38.72 o 
   3  21   3       92.42      101.01     34.77 o 
   4  21   3       11.85       37.76     25.24 o 
   5  21   3       90.70       37.58     31.96 o 
  -6  22   3      130.73       80.45     67.72 o 
  -5  22   3        3.07       22.19     27.61 o 
  -4  22   3      197.69      251.32     51.20 o 
  -3  22   3      505.72      574.07     49.57 o 
  -2  22   3      139.54      155.17     31.80 o 
  -1  22   3      712.75      770.98     67.33 o 
   0  22   3       64.29       52.54     28.86 o 
   1  22   3      218.40      233.69     85.78 o 
   2  22   3      457.18      519.75     64.01 o 
   3  22   3       84.63      115.72     37.45 o 
   4  22   3      172.17      117.58     54.51 o 
  -5  23   3       10.71        3.43     28.19 o 
  -4  23   3       40.86       38.25     28.04 o 
  -3  23   3       28.35       42.71     25.05 o 
  -2  23   3       23.83       18.86     23.09 o 
  -1  23   3       16.30       60.58     30.41 o 
   0  23   3       33.91        0.05     27.40 o 
   1  23   3        1.18       23.40     29.83 o 
   2  23   3       10.93       26.96     37.41 o 
   3  23   3       59.05       85.52     51.01 o 
  -4  24   3      140.50      116.68     58.25 o 
  -3  24   3       22.71       33.02     26.99 o 
  -2  24   3        2.60       23.94     25.67 o 
  -1  24   3      344.21      352.57     52.50 o 
   0  24   3       12.85       13.26     29.12 o 
   1  24   3      255.91      247.22     71.42 o 
   2  24   3       18.45       44.21     38.50 o 
  -2  25   3       82.23      142.29     53.22 o 
  -1  25   3        0.25       15.00     28.26 o 
   0  25   3      357.69      506.85     79.39 o 
 -11   0   4       79.24       93.85     61.23 o 
 -10   0   4      817.86      742.59    106.48 o 
  -9   0   4     1404.35     1265.43    100.00 o 
  -8   0   4     2392.62     2160.47    101.29 o 
  -7   0   4     1942.00     1815.04     71.03 o 
  -6   0   4     1489.27     1542.84     90.31 o 
  -5   0   4     7856.08     7435.64    183.27 o 
  -4   0   4     2490.20     2432.14     72.83 o 
  -3   0   4       53.70       87.69     28.40 o 
  -2   0   4      128.42      137.83     12.46 o 
  -1   0   4     3108.76     2837.81     74.56 o 
   0   0   4      679.88      689.55     28.80 o 
   1   0   4     5601.25     5254.29    128.25 o 
   2   0   4       31.62       39.41     14.94 o 
   3   0   4     1619.24     1602.97     53.19 o 
   4   0   4     3496.72     3492.10    145.54 o 
   5   0   4      285.10      289.06     56.48 o 
   6   0   4     1271.29     1359.48     98.92 o 
   7   0   4      499.21      603.43     80.20 o 
   8   0   4      852.40     1037.08    148.10 o 
   9   0   4      170.61      245.47     65.62 o 
 -11   1   4       10.70      -28.92     46.78 o 
 -10   1   4      183.88      190.35     64.65 o 
  -9   1   4       10.45       22.05     15.51 o 
  -8   1   4      153.16      163.32     20.47 o 
  -7   1   4      320.91      336.60     40.13 o 
  -6   1   4      577.22      596.85     27.55 o 
  -5   1   4      771.72      756.72     26.62 o 
  -4   1   4       55.08       50.68      8.76 o 
  -3   1   4       69.48       82.91      9.44 o 
  -2   1   4       63.23       71.87     11.27 o 
  -1   1   4      216.47      252.46     12.48 o 
   0   1   4     8426.38     8558.17    137.73 o 
   1   1   4       77.64      104.72      9.70 o 
   2   1   4       22.72       37.13      6.65 o 
   3   1   4       23.41       31.38      9.73 o 
   4   1   4       46.56       52.65     18.60 o 
   5   1   4      708.73      792.08     52.34 o 
   6   1   4      165.56      231.01     35.33 o 
   7   1   4      138.08      120.47     33.32 o 
   8   1   4       68.88       76.20     32.32 o 
   9   1   4       21.66        7.01     37.99 o 
 -11   2   4      176.85      166.69     53.48 o 
 -10   2   4        3.15       27.77     21.99 o 
  -9   2   4     1140.83     1137.89     68.77 o 
  -8   2   4      135.76      170.03     21.50 o 
  -7   2   4      698.72      707.97     49.51 o 
  -6   2   4       17.63       40.70     11.15 o 
  -5   2   4     1274.11     1291.25     36.84 o 
  -4   2   4     1153.64     1130.75     32.66 o 
  -3   2   4       22.82       11.77      5.22 o 
  -2   2   4       96.22       74.31      6.59 o 
  -1   2   4      216.97      189.99     10.82 o 
   0   2   4      948.85      991.72     25.60 o 
   1   2   4       13.89       36.80      6.88 o 
   2   2   4      225.81      221.70     21.47 o 
   3   2   4     1414.86     1347.12     41.60 o 
   4   2   4     1347.91     1284.81     55.37 o 
   5   2   4        5.48       31.69     18.55 o 
   6   2   4      618.58      756.28     56.50 o 
   7   2   4       33.14       33.77     27.00 o 
   8   2   4      108.20      109.81     33.67 o 
   9   2   4      196.63      195.09     52.58 o 
 -11   3   4       13.43       23.61     48.23 o 
 -10   3   4       76.90       76.36     26.00 o 
  -9   3   4      169.80      166.17     29.00 o 
  -8   3   4      520.18      588.40     40.33 o 
  -7   3   4      573.10      504.71     32.21 o 
  -6   3   4     1670.77     1577.95     47.89 o 
  -5   3   4     5581.85     5268.02    108.24 o 
  -4   3   4        0.24        4.98      6.44 o 
  -3   3   4      875.21      814.86     22.39 o 
  -2   3   4     2039.44     2112.75     41.43 o 
  -1   3   4     6861.81     6715.09    110.49 o 
   0   3   4    20388.76    20474.18    312.27 o 
   1   3   4        6.16        8.21      5.47 o 
   2   3   4      344.66      336.01     22.09 o 
   3   3   4       27.25       28.43     10.05 o 
   4   3   4       26.26       36.37     17.14 o 
   5   3   4     1243.26     1366.69     61.89 o 
   6   3   4      620.90      730.35     56.09 o 
   7   3   4      331.52      381.98     46.89 o 
   8   3   4      359.09      335.77     49.48 o 
   9   3   4        5.89       13.89     40.13 o 
 -11   4   4        4.59        8.69     43.49 o 
 -10   4   4      196.09      229.15     40.61 o 
  -9   4   4       99.29      106.53     25.37 o 
  -8   4   4      710.13      687.33     44.28 o 
  -7   4   4      781.69      735.31     35.04 o 
  -6   4   4       58.53       72.92     12.34 o 
  -5   4   4      755.97      709.56     37.05 o 
  -4   4   4      158.24      166.17     17.64 o 
  -3   4   4        5.66        4.78      4.81 o 
  -2   4   4      841.66      781.52     26.14 o 
  -1   4   4     4520.93     4955.64     84.88 o 
   0   4   4     1387.25     1478.43     33.76 o 
   1   4   4     2697.20     3125.70     59.71 o 
   2   4   4     1690.21     1692.80     43.15 o 
   3   4   4      169.17      206.45     18.81 o 
   4   4   4      256.20      274.01     23.49 o 
   5   4   4     1591.67     1476.81     64.41 o 
   6   4   4        5.61       -2.95     19.97 o 
   7   4   4      175.94      224.98     38.91 o 
   8   4   4       57.74       47.38     33.69 o 
   9   4   4       24.57       48.86     38.75 o 
 -11   5   4       44.57       69.27     48.19 o 
 -10   5   4      316.99      367.01     47.88 o 
  -9   5   4       88.75       67.43     31.15 o 
  -8   5   4     1570.66     1540.97     52.63 o 
  -7   5   4      113.90      128.37     18.37 o 
  -6   5   4      713.79      689.25     31.67 o 
  -5   5   4     1813.51     1748.17     53.58 o 
  -4   5   4      196.94      223.95     14.25 o 
  -3   5   4    14177.48    13930.27    242.67 o 
  -2   5   4      269.17      218.34     15.34 o 
  -1   5   4    16035.64    16571.48    255.27 o 
   0   5   4     2198.10     2156.92     44.65 o 
   1   5   4      439.51      370.27     23.24 o 
   2   5   4     3911.40     3859.75     84.84 o 
   3   5   4     2838.16     2518.67     64.96 o 
   4   5   4      429.56      428.55     28.73 o 
   5   5   4     1444.74     1455.54     63.92 o 
   6   5   4       31.26       42.45     24.30 o 
   7   5   4       96.01      127.62     34.40 o 
   8   5   4      444.58      517.95     65.84 o 
   9   5   4        1.67       -0.12     48.53 o 
 -11   6   4       31.45       42.80     42.11 o 
 -10   6   4       46.48       39.81     33.25 o 
  -9   6   4      494.59      514.94     91.21 o 
  -8   6   4      327.00      372.10     34.86 o 
  -7   6   4        5.19        2.77     11.37 o 
  -6   6   4      127.30      127.94     23.37 o 
  -5   6   4      373.53      333.53     26.51 o 
  -4   6   4     8240.86     8101.75    147.87 o 
  -3   6   4     1608.62     1629.80     43.88 o 
  -2   6   4      621.21      613.11     23.79 o 
  -1   6   4     2289.67     2417.57     47.59 o 
   0   6   4       53.92       84.47      9.47 o 
   1   6   4      361.97      304.39     21.60 o 
   2   6   4        5.83       14.81      8.77 o 
   3   6   4      700.65      698.91     38.53 o 
   4   6   4      684.74      726.95     36.46 o 
   5   6   4      348.81      419.82     40.73 o 
   6   6   4        6.80       -1.14     20.11 o 
   7   6   4       59.93       73.65     31.92 o 
   8   6   4      339.12      362.45    117.85 o 
   9   6   4      180.69      234.25     70.43 o 
 -11   7   4      131.95       96.20     82.32 o 
 -10   7   4      295.15      389.46     61.75 o 
  -9   7   4        7.10       26.76     24.80 o 
  -8   7   4      531.66      604.54     67.92 o 
  -7   7   4        1.88       11.82     15.20 o 
  -6   7   4      131.14      107.14     24.26 o 
  -5   7   4      475.72      476.57     24.59 o 
  -4   7   4       52.81       68.90     10.59 o 
  -3   7   4     7445.26     7287.45    152.11 o 
  -2   7   4     5198.40     5188.27    102.25 o 
  -1   7   4      252.32      322.05     16.15 o 
   0   7   4      203.07      229.70     14.18 o 
   1   7   4       33.74       30.47      7.97 o 
   2   7   4     2155.94     1973.22     59.12 o 
   3   7   4     3132.38     2975.54     74.73 o 
   4   7   4      276.93      282.57     33.19 o 
   5   7   4      283.60      260.28     43.51 o 
   6   7   4       58.66       66.25     25.62 o 
   7   7   4       53.42       88.69     30.92 o 
   8   7   4        9.43       -0.21     27.79 o 
 -11   8   4       16.51       57.29     34.79 o 
 -10   8   4       16.74       17.36     31.67 o 
  -9   8   4      639.77      527.99    100.95 o 
  -8   8   4       41.34       16.57     22.38 o 
  -7   8   4      619.90      651.48     40.02 o 
  -6   8   4      859.47      839.47     46.33 o 
  -5   8   4      105.80      141.45     25.32 o 
  -4   8   4     6516.17     6371.00    140.92 o 
  -3   8   4     2111.44     2062.03     73.88 o 
  -2   8   4     7963.61     7646.18    143.27 o 
  -1   8   4     1097.05     1050.36     27.49 o 
   0   8   4       56.70       57.71      8.84 o 
   1   8   4     3112.70     2891.39     59.10 o 
   2   8   4     1783.99     1572.44     47.23 o 
   3   8   4     1936.76     1879.63     55.29 o 
   4   8   4     2546.91     2402.61     68.46 o 
   5   8   4      461.11      419.93     33.10 o 
   6   8   4      197.76      201.82     37.81 o 
   7   8   4      230.02      215.99     43.24 o 
   8   8   4      196.40      210.81     47.53 o 
 -11   9   4      148.49      175.44     44.45 o 
 -10   9   4       43.51       81.20     44.75 o 
  -9   9   4        3.62       34.77     25.21 o 
  -8   9   4       58.52       41.97     25.65 o 
  -7   9   4        5.92       18.73     16.76 o 
  -6   9   4      207.10      244.91     27.56 o 
  -5   9   4        0.47        5.47     11.49 o 
  -4   9   4     1077.91     1088.66     42.58 o 
  -3   9   4      561.33      581.48     31.64 o 
  -2   9   4     1347.01     1392.71     40.34 o 
  -1   9   4     1005.61      970.05     33.94 o 
   0   9   4        9.89        6.82      7.07 o 
   1   9   4     1559.58     1592.93     39.97 o 
   2   9   4       36.98       34.63     14.36 o 
   3   9   4       13.59        4.09     10.55 o 
   4   9   4      325.26      332.65     28.47 o 
   5   9   4        1.68        3.56     14.09 o 
   6   9   4        2.90      -15.99     22.28 o 
   7   9   4       10.65       -0.98     25.80 o 
   8   9   4       45.19       29.22     32.05 o 
 -11  10   4       89.08      142.12     44.81 o 
 -10  10   4        6.45        4.63     31.08 o 
  -9  10   4        9.12       16.91     24.93 o 
  -8  10   4      119.17       99.25     29.49 o 
  -7  10   4      644.54      684.17     42.50 o 
  -6  10   4     1903.78     1826.29     63.81 o 
  -5  10   4       47.15       35.15     15.25 o 
  -4  10   4     1012.15     1026.36     42.79 o 
  -3  10   4      707.30      678.17     33.46 o 
  -2  10   4     3847.28     3673.11     80.38 o 
  -1  10   4     5627.88     5601.40    112.20 o 
   0  10   4       84.53      113.12     12.24 o 
   1  10   4     5180.27     4866.03    103.58 o 
   2  10   4      435.54      436.12     27.71 o 
   3  10   4      347.68      330.43     26.79 o 
   4  10   4      321.68      347.77     34.66 o 
   5  10   4       26.48       16.98     18.05 o 
   6  10   4     1202.59      944.75    157.61 o 
   7  10   4      321.23      246.32     56.92 o 
   8  10   4        5.59       15.74     42.33 o 
 -10  11   4       41.22       91.73     39.99 o 
  -9  11   4        8.12       24.95     26.03 o 
  -8  11   4      376.10      324.33     43.18 o 
  -7  11   4       59.52       61.93     19.62 o 
  -6  11   4       67.05       93.19     20.17 o 
  -5  11   4      852.92      753.02     54.40 o 
  -4  11   4       33.86       44.70     14.35 o 
  -3  11   4     1914.13     1766.02     85.63 o 
  -2  11   4      879.27      814.26     82.15 o 
  -1  11   4     1479.57     1368.01     42.05 o 
   0  11   4     1137.45     1104.09     32.29 o 
   1  11   4        0.43        9.37      9.08 o 
   2  11   4     2144.74     2127.28     59.74 o 
   3  11   4      549.04      537.94     32.86 o 
   4  11   4      239.64      268.29     28.98 o 
   5  11   4       56.05       56.54     20.05 o 
   6  11   4        5.13       16.31     22.15 o 
   7  11   4      106.11      101.92     32.93 o 
   8  11   4       27.83      132.43     43.68 o 
 -10  12   4       89.74       37.82     38.59 o 
  -9  12   4       27.47       30.67     28.71 o 
  -8  12   4       36.98       18.22     26.09 o 
  -7  12   4      370.53      354.27     44.73 o 
  -6  12   4     1165.09     1137.13     52.18 o 
  -5  12   4       20.03       34.57     15.97 o 
  -4  12   4      241.19      217.92     24.22 o 
  -3  12   4      137.95      141.13     19.75 o 
  -2  12   4      293.17      310.00     25.70 o 
  -1  12   4     3081.99     3125.50     74.21 o 
   0  12   4      159.98      189.04     27.44 o 
   1  12   4     2867.36     2905.04     77.24 o 
   2  12   4      102.48      147.67     19.60 o 
   3  12   4        1.73       17.09     12.46 o 
   4  12   4       67.78       34.52     16.81 o 
   5  12   4       24.12       24.86     20.08 o 
   6  12   4      287.49      266.40     65.07 o 
   7  12   4       48.13        5.55     24.22 o 
   8  12   4        4.78       52.62     57.85 o 
 -10  13   4      214.49      255.23     95.70 o 
  -9  13   4        1.83       25.89     26.04 o 
  -8  13   4      122.95       86.90     47.87 o 
  -7  13   4      677.93      714.16     77.45 o 
  -6  13   4      725.60      776.71     50.34 o 
  -5  13   4     1420.64     1406.54     56.18 o 
  -4  13   4      925.57      976.92     53.66 o 
  -3  13   4     2281.53     2263.85     70.32 o 
  -2  13   4      936.44      881.53     50.54 o 
  -1  13   4       18.86       24.71     11.92 o 
   0  13   4     2422.06     2388.38     63.30 o 
   1  13   4      996.99      996.19     44.87 o 
   2  13   4     2984.85     2869.09     75.59 o 
   3  13   4      557.74      566.44     38.26 o 
   4  13   4      130.71      122.39     23.32 o 
   5  13   4      724.97      707.25     80.01 o 
   6  13   4        0.30       23.81     19.68 o 
   7  13   4      421.11      332.89    111.44 o 
 -10  14   4        5.38      -10.46     58.29 o 
  -9  14   4        0.20        8.64     27.34 o 
  -8  14   4       11.27        6.01     26.84 o 
  -7  14   4      103.20      153.19     33.22 o 
  -6  14   4      299.79      290.62     32.68 o 
  -5  14   4      116.69      114.54     22.62 o 
  -4  14   4       71.32       66.19     18.95 o 
  -3  14   4       13.78       17.45     16.46 o 
  -2  14   4      170.69      194.99     23.87 o 
  -1  14   4      245.13      268.61     26.10 o 
   0  14   4      633.76      642.13     33.43 o 
   1  14   4       81.70       93.58     20.27 o 
   2  14   4        0.00        5.30     14.38 o 
   3  14   4      396.03      447.29     40.73 o 
   4  14   4       62.96       59.58     19.12 o 
   5  14   4        0.66        2.65     16.16 o 
   6  14   4       95.81       86.03     24.13 o 
   7  14   4        3.32        7.11     26.07 o 
  -9  15   4        0.07       32.04     32.67 o 
  -8  15   4       62.15       22.10     27.26 o 
  -7  15   4       92.13      112.38     50.23 o 
  -6  15   4      155.63      199.50     40.34 o 
  -5  15   4      804.63      842.11     69.54 o 
  -4  15   4       23.95       13.57     15.29 o 
  -3  15   4      303.76      327.73     30.37 o 
  -2  15   4     1618.63     1611.23     58.37 o 
  -1  15   4      348.76      345.30     30.09 o 
   0  15   4      598.62      547.44     43.38 o 
   1  15   4       57.33       94.55     20.43 o 
   2  15   4     1249.03     1284.78     78.95 o 
   3  15   4       68.05       73.89     24.21 o 
   4  15   4      188.73      220.26     68.31 o 
   5  15   4      249.91      170.37     29.80 o 
   6  15   4        0.83       32.21     20.08 o 
   7  15   4       82.02       72.78     41.29 o 
  -9  16   4       79.23       53.23     41.27 o 
  -8  16   4        0.07       13.39     39.87 o 
  -7  16   4      433.06      397.65     56.61 o 
  -6  16   4      595.01      613.59     82.17 o 
  -5  16   4       57.53       32.00     20.26 o 
  -4  16   4       16.00       21.14     17.12 o 
  -3  16   4      623.19      581.17     74.40 o 
  -2  16   4       73.11      101.38     20.40 o 
  -1  16   4      994.43      993.40     69.88 o 
   0  16   4      156.51      191.13     31.14 o 
   1  16   4     1792.39     1647.67     70.57 o 
   2  16   4      420.53      425.30     42.94 o 
   3  16   4      207.87      196.45     32.89 o 
   4  16   4      206.73      147.52     42.80 o 
   5  16   4        6.78       -9.38     19.99 o 
   6  16   4      524.77      342.56    100.40 o 
  -8  17   4       82.79       90.86     34.59 o 
  -7  17   4        5.98       -9.51     24.89 o 
  -6  17   4       17.54       46.99     27.36 o 
  -5  17   4        1.66        1.43     19.35 o 
  -4  17   4      262.78      224.83     28.88 o 
  -3  17   4        6.64        1.84     15.33 o 
  -2  17   4      169.96      184.27     27.06 o 
  -1  17   4       95.39      102.01     21.65 o 
   0  17   4       20.66       15.83     18.93 o 
   1  17   4      278.98      320.94     43.44 o 
   2  17   4      164.48      175.91     31.04 o 
   3  17   4       88.79       80.44     25.83 o 
   4  17   4      156.61       98.44     37.07 o 
   5  17   4       25.50       31.50     25.00 o 
   6  17   4        3.06        5.21     23.60 o 
  -8  18   4       12.94       39.51     30.92 o 
  -7  18   4      685.52      726.63     99.42 o 
  -6  18   4      105.06      134.63     36.45 o 
  -5  18   4       66.28       93.90     25.86 o 
  -4  18   4     1227.21     1239.71     58.83 o 
  -3  18   4       18.13       24.37     19.21 o 
  -2  18   4      918.05     1060.34     52.62 o 
  -1  18   4     1269.14     1294.22     56.94 o 
   0  18   4        2.80        8.78     20.18 o 
   1  18   4     1193.66     1087.05     71.28 o 
   2  18   4      470.10      547.01     75.77 o 
   3  18   4      721.96      613.97    127.00 o 
   4  18   4      192.28      192.24     46.04 o 
   5  18   4      128.82      133.15     32.03 o 
  -7  19   4        1.14        8.67     29.06 o 
  -6  19   4        0.60       -2.77     35.36 o 
  -5  19   4        4.77       26.08     19.76 o 
  -4  19   4       17.87       29.65     20.98 o 
  -3  19   4      195.15      237.14     38.01 o 
  -2  19   4      346.34      351.41     35.37 o 
  -1  19   4        3.64       15.19     22.67 o 
   0  19   4       33.32       51.69     34.54 o 
   1  19   4       75.90      120.08     32.80 o 
   2  19   4      312.13      327.89     73.92 o 
   3  19   4       39.05       23.83     23.50 o 
   4  19   4       18.94       26.69     24.40 o 
   5  19   4       12.55       15.63     25.45 o 
  -7  20   4      134.04       95.17     36.21 o 
  -6  20   4       56.43       26.59     28.85 o 
  -5  20   4      169.00      164.75     36.82 o 
  -4  20   4      488.57      512.14     44.23 o 
  -3  20   4       72.74       99.06     26.24 o 
  -2  20   4      414.16      464.10     40.65 o 
  -1  20   4       42.54       33.44     42.18 o 
   0  20   4        2.41       -1.74     21.03 o 
   1  20   4      427.58      498.77     58.21 o 
   2  20   4      103.65       71.96     36.41 o 
   3  20   4      289.52      419.45     60.87 o 
   4  20   4      368.54      243.06     79.82 o 
  -6  21   4      172.17      182.50     43.24 o 
  -5  21   4      136.69      211.34     41.38 o 
  -4  21   4        7.56       30.40     22.87 o 
  -3  21   4      616.94      612.79     48.41 o 
  -2  21   4       86.58      103.97     35.06 o 
  -1  21   4      170.45      190.06     38.59 o 
   0  21   4      146.55      144.36     36.21 o 
   1  21   4       42.75       55.80     32.03 o 
   2  21   4      117.88      144.78     69.47 o 
   3  21   4      185.05      161.32     41.50 o 
   4  21   4       28.32       80.19     36.84 o 
  -5  22   4       75.29      138.81     38.73 o 
  -4  22   4       50.30       82.73     27.63 o 
  -3  22   4       32.71       46.10     24.93 o 
  -2  22   4        0.72       15.98     21.60 o 
  -1  22   4       74.19       91.19     31.90 o 
   0  22   4        0.40      -11.32     25.44 o 
   1  22   4       97.05       75.43     34.79 o 
   2  22   4       19.41       32.29     29.28 o 
   3  22   4        8.57        9.98     43.41 o 
  -5  23   4      195.38      199.38     70.56 o 
  -4  23   4        2.48       17.09     23.19 o 
  -3  23   4       90.10       58.62     28.37 o 
  -2  23   4      162.47      184.71     41.06 o 
  -1  23   4      176.41      198.83     42.92 o 
   0  23   4      486.15      551.27     67.15 o 
   1  23   4       13.57       24.07     30.91 o 
   2  23   4       84.14      121.37     53.98 o 
  -3  24   4       32.42       14.23     29.65 o 
  -2  24   4      107.43      141.51     40.44 o 
  -1  24   4       54.67       80.94     36.27 o 
   0  24   4       23.41       81.19     42.60 o 
 -11   1   5      267.33      257.41     74.58 o 
 -10   1   5      228.41      227.41     36.75 o 
  -9   1   5      833.53      848.65     47.32 o 
  -8   1   5     1088.59     1054.16     42.75 o 
  -7   1   5      193.40      197.79     19.90 o 
  -6   1   5     1309.64     1265.05     38.32 o 
  -5   1   5      529.04      547.28     26.18 o 
  -4   1   5     1914.28     1952.65     44.71 o 
  -3   1   5     1109.91     1092.23     28.32 o 
  -2   1   5      193.23      230.05     12.80 o 
  -1   1   5     7379.51     7382.96    123.10 o 
   0   1   5     7908.91     7861.37    130.52 o 
   1   1   5      484.49      478.02     21.98 o 
   2   1   5     2142.91     2191.56     48.27 o 
   3   1   5      245.40      274.83     30.53 o 
   4   1   5     4310.05     4193.47    121.19 o 
   5   1   5      710.30      993.26    113.48 o 
   6   1   5      353.79      426.91     47.75 o 
   7   1   5      477.02      519.96     54.78 o 
   8   1   5       28.54       41.28     33.88 o 
 -11   2   5        0.05      -29.20     41.19 o 
 -10   2   5      154.43      195.87     51.93 o 
  -9   2   5       54.05       81.12     23.93 o 
  -8   2   5       73.03       76.33     17.13 o 
  -7   2   5      229.53      270.86     22.27 o 
  -6   2   5      433.42      423.80     25.17 o 
  -5   2   5     5634.97     5553.59    113.35 o 
  -4   2   5     3538.93     3481.72     67.94 o 
  -3   2   5      813.23      849.71     24.00 o 
  -2   2   5      193.01      232.80     15.83 o 
  -1   2   5       61.98       95.10     10.85 o 
   0   2   5      587.43      523.88     25.35 o 
   1   2   5     2536.73     2494.94     52.04 o 
   2   2   5      285.86      267.67     21.59 o 
   3   2   5       86.16      124.45     22.12 o 
   4   2   5     3265.17     3035.23     97.64 o 
   5   2   5       21.89       11.77     21.50 o 
   6   2   5      219.07      165.93     33.88 o 
   7   2   5        0.41      -18.19     25.70 o 
   8   2   5       72.63       75.63     35.43 o 
 -11   3   5        0.66       23.09     46.46 o 
 -10   3   5       79.04       89.56     74.70 o 
  -9   3   5       15.20       32.04     20.13 o 
  -8   3   5      326.53      353.03     40.04 o 
  -7   3   5      222.42      239.62     26.53 o 
  -6   3   5        6.41        5.55      9.26 o 
  -5   3   5      414.33      451.48     38.47 o 
  -4   3   5      519.81      518.29     27.27 o 
  -3   3   5     2200.43     2120.20     44.41 o 
  -2   3   5       10.69       19.01      6.04 o 
  -1   3   5       14.90        0.41      5.60 o 
   0   3   5      527.34      549.65     20.42 o 
   1   3   5      236.03      269.64     20.10 o 
   2   3   5     5581.71     5223.53    109.64 o 
   3   3   5        1.29        5.46      9.23 o 
   4   3   5     2089.17     1968.83     74.64 o 
   5   3   5        4.24        9.44     20.10 o 
   6   3   5       51.60       12.11     23.96 o 
   7   3   5        1.48      -23.04     26.13 o 
   8   3   5      106.56      144.24     42.12 o 
 -11   4   5        0.51       33.68     33.55 o 
 -10   4   5      269.91      318.48     51.11 o 
  -9   4   5      778.73      710.53     46.71 o 
  -8   4   5       27.64       33.25     19.61 o 
  -7   4   5      934.64      929.29     46.11 o 
  -6   4   5       64.15       66.29     16.57 o 
  -5   4   5     3896.32     3863.82     76.79 o 
  -4   4   5     8352.13     8499.10    142.82 o 
  -3   4   5      107.91      130.89     14.32 o 
  -2   4   5     4749.70     4840.71     97.19 o 
  -1   4   5      839.06      817.69     24.19 o 
   0   4   5     1843.68     1779.85     40.55 o 
   1   4   5     5110.48     5266.17     94.44 o 
   2   4   5      596.91      571.47     39.22 o 
   3   4   5     4043.26     3982.33     93.38 o 
   4   4   5      858.07      958.94     56.27 o 
   5   4   5      244.01      295.29     37.62 o 
   6   4   5      126.99      134.49     32.22 o 
   7   4   5       63.11       81.85     32.15 o 
   8   4   5      254.91      238.53     51.00 o 
 -11   5   5        0.08      -25.65     47.95 o 
 -10   5   5       34.06       66.43     28.20 o 
  -9   5   5       70.64       75.10     27.22 o 
  -8   5   5      132.92      159.11     25.82 o 
  -7   5   5      145.14      194.30     26.23 o 
  -6   5   5      188.72      179.04     23.04 o 
  -5   5   5       71.93       76.67     14.26 o 
  -4   5   5      146.71      158.73     16.74 o 
  -3   5   5      195.14      220.33     17.76 o 
  -2   5   5       59.66      110.87     22.17 o 
  -1   5   5       35.06       41.63      7.23 o 
   0   5   5     2211.38     2186.03     47.36 o 
   1   5   5      702.12      699.60     24.60 o 
   2   5   5      877.94      845.46     34.07 o 
   3   5   5      128.44      125.29     17.64 o 
   4   5   5      823.80      875.94     53.63 o 
   5   5   5      499.52      487.03     46.33 o 
   6   5   5        9.68        4.68     23.46 o 
   7   5   5       46.92       65.65     31.87 o 
   8   5   5      118.94      103.71     43.13 o 
 -11   6   5       76.82       91.80     38.52 o 
 -10   6   5       24.29       42.82     27.88 o 
  -9   6   5      477.79      517.46     93.55 o 
  -8   6   5      336.01      369.86     47.17 o 
  -7   6   5     1438.21     1443.01     57.01 o 
  -6   6   5      286.13      259.26     26.76 o 
  -5   6   5      408.60      435.62     33.51 o 
  -4   6   5     4968.25     4877.57    102.35 o 
  -3   6   5      453.99      459.03     24.70 o 
  -2   6   5    12502.55    12641.25    224.53 o 
  -1   6   5      468.53      543.73     25.35 o 
   0   6   5     1445.97     1452.31     36.34 o 
   1   6   5     1983.37     1913.65     52.01 o 
   2   6   5      169.61      171.91     17.83 o 
   3   6   5     2723.72     2509.21     68.51 o 
   4   6   5       24.93       34.67     17.85 o 
   5   6   5       67.18       49.67     24.08 o 
   6   6   5      554.61      598.93     54.52 o 
   7   6   5      174.73      189.22     43.77 o 
   8   6   5      171.49      214.52     51.67 o 
 -11   7   5       45.46       96.24     41.16 o 
 -10   7   5       79.63       79.45     30.64 o 
  -9   7   5      475.09      417.23     89.26 o 
  -8   7   5     1264.07     1301.07     62.02 o 
  -7   7   5        0.11       41.72     17.08 o 
  -6   7   5      344.12      304.62     27.97 o 
  -5   7   5      586.41      541.24     33.83 o 
  -4   7   5      134.84      155.63     19.72 o 
  -3   7   5     3299.28     3065.29     71.02 o 
  -2   7   5       30.12       22.87     10.44 o 
  -1   7   5     1226.16     1172.89     36.83 o 
   0   7   5      691.12      652.28     23.73 o 
   1   7   5      897.54      907.50     33.74 o 
   2   7   5      716.45      666.52     54.57 o 
   3   7   5      108.11      139.50     18.96 o 
   4   7   5      666.21      666.91     41.66 o 
   5   7   5      806.49      776.39     55.90 o 
   6   7   5       88.64      136.59     31.38 o 
   7   7   5       93.65      109.94     46.93 o 
   8   7   5       63.07       66.51     41.36 o 
 -11   8   5        7.75       36.18     50.93 o 
 -10   8   5       36.60       36.38     28.30 o 
  -9   8   5       10.58       51.74     25.60 o 
  -8   8   5        1.85       53.95     19.60 o 
  -7   8   5     1719.62     1561.02     64.51 o 
  -6   8   5      807.21      836.31     43.27 o 
  -5   8   5        4.66        9.30     12.35 o 
  -4   8   5      161.26      179.98     21.40 o 
  -3   8   5      704.13      713.07     30.26 o 
  -2   8   5      935.81      830.36     31.25 o 
  -1   8   5     1869.65     1709.11     46.95 o 
   0   8   5       19.61       29.41      9.29 o 
   1   8   5      439.17      471.88     26.69 o 
   2   8   5       69.60       77.39     14.46 o 
   3   8   5        5.75       -2.28     10.65 o 
   4   8   5       23.26       22.98     15.05 o 
   5   8   5      115.04      111.32     26.74 o 
   6   8   5      205.20      180.70     39.00 o 
   7   8   5       68.84       76.09     34.85 o 
   8   8   5       18.99       89.47     64.40 o 
 -11   9   5      108.11       61.89     87.15 o 
 -10   9   5       82.80      110.97     32.96 o 
  -9   9   5        3.40        2.49     23.23 o 
  -8   9   5     1073.54     1174.43     60.69 o 
  -7   9   5       60.34       77.24     19.86 o 
  -6   9   5     1696.55     1607.68     68.14 o 
  -5   9   5      435.02      458.52     33.08 o 
  -4   9   5     1203.34     1282.60     48.49 o 
  -3   9   5     1774.86     1579.20     52.84 o 
  -2   9   5      252.94      269.80     20.71 o 
  -1   9   5     1150.89     1096.19     36.92 o 
   0   9   5      516.64      520.36     43.66 o 
   1   9   5      302.79      329.75     30.34 o 
   2   9   5     3127.29     3114.55     89.23 o 
   3   9   5      709.21      683.33     36.93 o 
   4   9   5      174.26      157.29     22.64 o 
   5   9   5      542.76      510.31     47.03 o 
   6   9   5        3.29        1.10     24.29 o 
   7   9   5      494.72      462.48     96.76 o 
 -10  10   5        7.22       38.31     29.49 o 
  -9  10   5      142.39       90.73     28.93 o 
  -8  10   5        3.68       38.15     18.88 o 
  -7  10   5      392.90      351.21     33.25 o 
  -6  10   5      361.35      389.30     37.11 o 
  -5  10   5      218.36      253.24     27.22 o 
  -4  10   5      525.78      519.95     41.51 o 
  -3  10   5       39.94       32.62     12.22 o 
  -2  10   5       61.85       79.84     14.08 o 
  -1  10   5        1.96        3.87      8.66 o 
   0  10   5       46.70       78.95     21.13 o 
   1  10   5        1.87        6.43     11.36 o 
   2  10   5      302.52      276.99     24.03 o 
   3  10   5      328.57      346.87     32.11 o 
   4  10   5       31.96       23.32     15.02 o 
   5  10   5       22.10       22.94     21.91 o 
   6  10   5        5.59       30.13     25.53 o 
   7  10   5        5.72        1.46     27.39 o 
 -10  11   5        2.67       31.72     28.94 o 
  -9  11   5        0.69       -4.66     24.69 o 
  -8  11   5        5.93       -8.99     20.65 o 
  -7  11   5       66.55      117.60     22.71 o 
  -6  11   5     1528.23     1647.36     62.68 o 
  -5  11   5      991.16      981.52     46.74 o 
  -4  11   5      733.11      733.14     49.35 o 
  -3  11   5     1218.96     1189.11     47.50 o 
  -2  11   5     2646.75     2597.08     78.27 o 
  -1  11   5      408.25      427.38     26.34 o 
   0  11   5     1060.59      934.92     36.34 o 
   1  11   5     1004.31      950.18     43.59 o 
   2  11   5     1182.28     1170.20     50.71 o 
   3  11   5      482.80      433.02     31.71 o 
   4  11   5       94.99       59.43     17.03 o 
   5  11   5      271.21      245.48     45.20 o 
   6  11   5        3.55       31.86     25.01 o 
   7  11   5      294.84      275.36     83.49 o 
 -10  12   5       59.91       37.85     31.93 o 
  -9  12   5        6.08       -2.24     24.75 o 
  -8  12   5        1.78        1.55     20.37 o 
  -7  12   5     1494.64     1282.79     99.26 o 
  -6  12   5       57.40       57.46     20.70 o 
  -5  12   5      730.67      759.36     55.51 o 
  -4  12   5       10.00        7.23     13.90 o 
  -3  12   5      700.92      769.80     46.49 o 
  -2  12   5     1687.31     1637.54     60.97 o 
  -1  12   5     1670.92     1724.77     51.58 o 
   0  12   5     1855.90     1910.00     76.71 o 
   1  12   5     1913.00     1873.03     65.10 o 
   2  12   5      483.49      471.46     37.12 o 
   3  12   5      365.40      383.09     43.82 o 
   4  12   5       77.69       81.56     24.30 o 
   5  12   5      178.15      139.88     32.29 o 
   6  12   5      565.49      697.40    101.45 o 
   7  12   5        0.46       28.62     27.59 o 
 -10  13   5        6.79       17.71     30.44 o 
  -9  13   5       15.39       18.30     27.30 o 
  -8  13   5       48.66       49.58     27.04 o 
  -7  13   5        4.07       28.50     20.30 o 
  -6  13   5       45.36       54.04     21.35 o 
  -5  13   5      144.15      175.51     25.16 o 
  -4  13   5      209.22      220.50     26.71 o 
  -3  13   5     1416.13     1382.62     53.59 o 
  -2  13   5      331.95      322.10     29.18 o 
  -1  13   5      521.96      537.03     38.01 o 
   0  13   5       36.18       44.63     17.04 o 
   1  13   5       58.24       49.02     16.37 o 
   2  13   5       24.54       30.20     16.61 o 
   3  13   5      232.21      224.90     33.23 o 
   4  13   5       38.88       61.49     23.07 o 
   5  13   5       34.98       22.61     22.39 o 
   6  13   5        2.74       46.19     32.70 o 
  -9  14   5        2.60       15.39     27.53 o 
  -8  14   5      125.66      106.19     31.78 o 
  -7  14   5      538.99      532.84     44.17 o 
  -6  14   5      849.77      936.08     72.38 o 
  -5  14   5      343.93      336.25     34.34 o 
  -4  14   5       86.45       97.39     21.24 o 
  -3  14   5        5.31        5.66     14.27 o 
  -2  14   5     1363.24     1375.92     76.64 o 
  -1  14   5      732.85      674.65     39.61 o 
   0  14   5      949.08     1103.20     49.69 o 
   1  14   5      562.28      646.98     42.89 o 
   2  14   5      575.13      497.67     40.09 o 
   3  14   5      168.45      138.67     29.25 o 
   4  14   5      229.11      215.61     51.42 o 
   5  14   5      243.65      240.43     55.69 o 
   6  14   5      696.16      490.11    255.34 o 
  -9  15   5        6.07        2.97     30.55 o 
  -8  15   5        9.44        5.45     23.44 o 
  -7  15   5       79.41       87.20     30.08 o 
  -6  15   5       61.26       48.47     22.96 o 
  -5  15   5        1.12       -8.46     15.86 o 
  -4  15   5       83.59       81.10     21.83 o 
  -3  15   5        5.07       12.41     15.27 o 
  -2  15   5      972.67     1057.25     51.28 o 
  -1  15   5       86.49       93.69     20.24 o 
   0  15   5      801.20      784.75     53.57 o 
   1  15   5      678.43      725.94     48.93 o 
   2  15   5      587.94      604.67     87.41 o 
   3  15   5       33.79       26.83     19.32 o 
   4  15   5       19.32       18.78     20.91 o 
   5  15   5       21.43       25.53     23.62 o 
   6  15   5       36.74       48.15     33.69 o 
  -9  16   5      195.11      142.04     63.56 o 
  -8  16   5       31.47       23.88     47.19 o 
  -7  16   5        3.49       36.43     28.37 o 
  -6  16   5        2.48       15.68     19.59 o 
  -5  16   5       27.94       24.01     20.98 o 
  -4  16   5       76.50      109.18     23.15 o 
  -3  16   5        5.80       -3.31     14.70 o 
  -2  16   5      146.13      181.53     25.02 o 
  -1  16   5        7.11       12.39     17.43 o 
   0  16   5       44.94       52.16     23.47 o 
   1  16   5       56.41       84.82     22.05 o 
   2  16   5      199.56      156.43     30.21 o 
   3  16   5      341.06      303.71     90.84 o 
   4  16   5       97.96       56.27     24.12 o 
   5  16   5       84.28       27.02     24.92 o 
  -8  17   5       66.91       99.63     35.60 o 
  -7  17   5       63.27      119.28     56.59 o 
  -6  17   5      534.39      618.65     54.68 o 
  -5  17   5      177.62      218.09     31.57 o 
  -4  17   5      413.90      405.82     38.11 o 
  -3  17   5     1618.25     1772.82     67.41 o 
  -2  17   5        5.18       -1.73     17.47 o 
  -1  17   5      508.50      551.81     48.19 o 
   0  17   5      502.52      421.78     44.37 o 
   1  17   5      454.33      485.25     52.48 o 
   2  17   5      774.32      708.65     91.51 o 
   3  17   5      233.16      205.73     38.25 o 
   4  17   5      330.78      268.23     70.14 o 
   5  17   5       54.18       45.95     26.88 o 
  -8  18   5        0.92        3.87     34.68 o 
  -7  18   5      103.15       90.97     37.08 o 
  -6  18   5      507.63      565.45     47.56 o 
  -5  18   5       18.98       31.16     22.03 o 
  -4  18   5       30.90       15.97     19.65 o 
  -3  18   5       68.47       80.19     22.74 o 
  -2  18   5        5.65        0.35     17.37 o 
  -1  18   5       44.73       43.20     23.02 o 
   0  18   5        1.48       40.93     24.82 o 
   1  18   5       21.28       27.77     24.00 o 
   2  18   5        0.27       12.03     24.44 o 
   3  18   5       36.37       36.69     31.75 o 
   4  18   5        5.31       22.78     23.60 o 
   5  18   5       11.58      -16.17     28.75 o 
  -7  19   5       40.67       62.88     36.01 o 
  -6  19   5      224.84      244.40     43.92 o 
  -5  19   5      421.50      369.98     39.34 o 
  -4  19   5       17.61       40.79     21.72 o 
  -3  19   5     1497.42     1564.43     97.74 o 
  -2  19   5       43.70       19.36     20.39 o 
  -1  19   5      927.04     1135.33    101.69 o 
   0  19   5      197.85      221.67     61.97 o 
   1  19   5       19.58       16.96     23.00 o 
   2  19   5      663.32      701.76    159.34 o 
   3  19   5       16.06       11.77     21.46 o 
   4  19   5      295.17      256.60     89.71 o 
  -6  20   5      165.46      134.79     39.52 o 
  -5  20   5        8.57       17.74     22.66 o 
  -4  20   5      360.87      411.78     45.13 o 
  -3  20   5       32.46       64.03     25.13 o 
  -2  20   5     1247.13     1248.99     72.15 o 
  -1  20   5        2.53       19.91     23.42 o 
   0  20   5       37.78       46.39     29.17 o 
   1  20   5       85.01       53.37     28.92 o 
   2  20   5       66.50       86.67     34.04 o 
   3  20   5       74.48      112.25     39.80 o 
   4  20   5       17.68       14.24     36.37 o 
  -6  21   5       80.88      106.87     47.68 o 
  -5  21   5       19.82       36.06     25.28 o 
  -4  21   5       36.16       65.41     37.51 o 
  -3  21   5        8.85       13.30     24.99 o 
  -2  21   5       27.93       32.12     27.55 o 
  -1  21   5      364.98      356.40     50.49 o 
   0  21   5      342.42      579.58     64.21 o 
   1  21   5        5.98       17.12     26.61 o 
   2  21   5       66.17       80.27     34.20 o 
   3  21   5        0.34       -6.47     29.00 o 
  -5  22   5       43.27       36.31     26.19 o 
  -4  22   5      721.75      808.09     73.95 o 
  -3  22   5        3.14        6.50     23.41 o 
  -2  22   5      467.33      449.77     59.29 o 
  -1  22   5       74.59       37.00     38.30 o 
   0  22   5       81.78      118.88     38.17 o 
   1  22   5      146.49      179.74     72.57 o 
   2  22   5        4.76       19.99     40.43 o 
  -4  23   5       13.45       -0.21     38.29 o 
  -3  23   5      162.51      180.59     49.42 o 
  -2  23   5       39.26       68.52     31.54 o 
  -1  23   5       54.92       41.58     46.22 o 
   0  23   5       21.38       22.19     32.37 o 
 -10   0   6      265.92      336.90     71.28 o 
  -9   0   6       50.52       44.53     40.27 o 
  -8   0   6       20.79       35.99     29.60 o 
  -7   0   6      160.83      179.94     27.47 o 
  -6   0   6     1284.16     1262.23     54.65 o 
  -5   0   6     5432.95     5575.97    146.31 o 
  -4   0   6      577.73      555.20     31.11 o 
  -3   0   6      296.01      298.63     37.03 o 
  -2   0   6      558.47      566.17     30.52 o 
  -1   0   6     3328.80     3421.13     95.31 o 
   0   0   6    18257.46    18614.77    413.03 o 
   1   0   6     3180.58     3357.16    116.71 o 
   2   0   6     5127.05     5212.38    190.34 o 
   3   0   6      879.43      831.62    123.03 o 
   4   0   6      281.16      217.15     47.07 o 
   5   0   6      695.55      808.80     85.74 o 
   6   0   6      123.59      166.43     51.68 o 
   7   0   6      293.93      412.76    183.21 o 
   8   0   6      454.26      624.03    191.48 o 
 -11   1   6        0.47       12.47     46.54 o 
 -10   1   6      105.24      175.53     40.58 o 
  -9   1   6       54.88       44.94     29.64 o 
  -8   1   6      398.86      395.32     35.18 o 
  -7   1   6      186.03      211.13     23.56 o 
  -6   1   6      367.56      368.13     23.29 o 
  -5   1   6        9.76       20.38      9.18 o 
  -4   1   6      145.88      173.60     19.70 o 
  -3   1   6      469.17      476.78     19.31 o 
  -2   1   6     1608.81     1704.17     40.55 o 
  -1   1   6     2870.76     2799.63     58.33 o 
   0   1   6     1448.05     1485.64     38.62 o 
   1   1   6      343.16      396.81     20.62 o 
   2   1   6      627.12      581.89     40.81 o 
   3   1   6      321.37      347.21     35.48 o 
   4   1   6       21.50       36.01     22.16 o 
   5   1   6      645.67      685.72     57.01 o 
   6   1   6       14.47       28.72     29.28 o 
   7   1   6        2.26       64.94     35.25 o 
   8   1   6        0.09      -24.43     43.99 o 
 -11   2   6       11.75       16.33     49.40 o 
 -10   2   6      231.19      363.17     76.31 o 
  -9   2   6       23.78       67.03     24.22 o 
  -8   2   6       92.97      106.62     25.68 o 
  -7   2   6       66.94       83.53     21.67 o 
  -6   2   6       73.09       76.09     18.24 o 
  -5   2   6      645.94      648.72     48.71 o 
  -4   2   6      664.34      732.35     56.24 o 
  -3   2   6      169.06      152.78     15.09 o 
  -2   2   6     1686.23     1735.69     40.79 o 
  -1   2   6      154.67      169.23     14.11 o 
   0   2   6     5515.29     5426.48     98.24 o 
   1   2   6     1791.76     1780.71     45.29 o 
   2   2   6     1492.35     1408.70     45.67 o 
   3   2   6     1140.87     1160.95     56.47 o 
   4   2   6      138.71      134.97     28.98 o 
   5   2   6      219.79      292.15     40.47 o 
   6   2   6      256.91      301.67     44.56 o 
   7   2   6        1.75       30.98     48.49 o 
 -11   3   6       64.72        8.17     53.74 o 
 -10   3   6      157.05      206.34     34.14 o 
  -9   3   6      528.94      511.46     41.49 o 
  -8   3   6     1362.29     1394.89     66.65 o 
  -7   3   6      132.86      157.70     33.62 o 
  -6   3   6     2164.48     2013.44     58.42 o 
  -5   3   6       15.62       30.58     16.74 o 
  -4   3   6     2517.78     2537.33     64.01 o 
  -3   3   6      739.87      770.60     48.31 o 
  -2   3   6      205.77      245.43     14.90 o 
  -1   3   6     5635.88     5513.76    110.39 o 
   0   3   6     3243.53     3171.06     64.74 o 
   1   3   6      383.56      430.88     21.45 o 
   2   3   6      162.47      178.54     19.06 o 
   3   3   6      323.78      368.71     37.30 o 
   4   3   6      351.03      446.35     42.96 o 
   5   3   6     1254.59     1342.58     71.42 o 
   6   3   6        2.09       -9.89     26.08 o 
   7   3   6      111.35      138.95     36.77 o 
 -11   4   6        0.73       45.21     35.17 o 
 -10   4   6       27.85       34.77     23.74 o 
  -9   4   6        8.09       21.68     19.21 o 
  -8   4   6      434.77      410.88     36.39 o 
  -7   4   6       89.01      111.68     24.33 o 
  -6   4   6      215.31      213.44     25.77 o 
  -5   4   6     1243.93     1205.50     43.11 o 
  -4   4   6        1.66       24.15     10.33 o 
  -3   4   6      283.32      268.41     23.93 o 
  -2   4   6     1323.42     1253.88     39.27 o 
  -1   4   6       80.71       80.47     11.78 o 
   0   4   6      323.28      345.10     20.56 o 
   1   4   6       57.01       60.33     12.62 o 
   2   4   6      102.81      113.61     17.18 o 
   3   4   6      820.87      865.26     52.05 o 
   4   4   6        0.14      -10.21     18.17 o 
   5   4   6        0.30       22.41     23.54 o 
   6   4   6       82.68       98.04     32.83 o 
   7   4   6       17.21       56.62     32.69 o 
 -11   5   6      112.68      175.84     44.48 o 
 -10   5   6       51.08       25.16     27.10 o 
  -9   5   6      767.89      680.03     87.12 o 
  -8   5   6      587.71      610.26     76.82 o 
  -7   5   6      717.63      601.52     39.67 o 
  -6   5   6     1066.65     1029.31     47.24 o 
  -5   5   6      282.52      286.74     23.70 o 
  -4   5   6     3201.37     3080.38    140.62 o 
  -3   5   6     5179.09     5007.89    104.24 o 
  -2   5   6     1425.70     1456.96     43.74 o 
  -1   5   6     2240.40     2226.51     56.32 o 
   0   5   6      795.64      806.06     31.16 o 
   1   5   6      254.64      289.07     26.05 o 
   2   5   6     1235.32     1243.89     43.76 o 
   3   5   6       11.55       19.74     17.00 o 
   4   5   6     1855.63     1715.88     77.07 o 
   5   5   6       71.57      104.18     31.03 o 
   6   5   6       41.04       24.66     27.97 o 
   7   5   6      331.68      384.05     50.52 o 
 -11   6   6       34.50      -23.17     33.88 o 
 -10   6   6      129.04      156.24     36.03 o 
  -9   6   6      245.25      209.17     29.78 o 
  -8   6   6       88.63       68.12     21.64 o 
  -7   6   6      275.17      247.21     28.76 o 
  -6   6   6        7.69       22.58     13.95 o 
  -5   6   6     1414.36     1341.18     63.06 o 
  -4   6   6     2206.73     1976.12     55.40 o 
  -3   6   6       88.31       99.04     15.89 o 
  -2   6   6      124.18      134.88     16.12 o 
  -1   6   6      814.45      847.36     32.59 o 
   0   6   6      893.09      921.68     36.69 o 
   1   6   6      512.04      477.07     28.10 o 
   2   6   6       30.68       22.99     11.94 o 
   3   6   6      419.29      471.91     31.89 o 
   4   6   6        3.82       37.94     20.23 o 
   5   6   6       27.81       16.36     23.48 o 
   6   6   6        1.19       22.45     26.47 o 
   7   6   6       48.45       47.12     35.59 o 
 -11   7   6      115.66       76.04     50.66 o 
 -10   7   6      115.13       51.25     36.78 o 
  -9   7   6      115.41      121.08     25.34 o 
  -8   7   6       27.17       18.87     19.16 o 
  -7   7   6      248.00      248.64     29.64 o 
  -6   7   6     1184.17     1082.74     49.13 o 
  -5   7   6      737.56      788.44     40.99 o 
  -4   7   6      161.95      176.11     31.93 o 
  -3   7   6     2521.00     2398.25     61.98 o 
  -2   7   6       17.54       17.71     10.11 o 
  -1   7   6      177.23      169.03     21.47 o 
   0   7   6       53.03       49.51     11.77 o 
   1   7   6      584.50      539.43     50.47 o 
   2   7   6     1878.59     1795.37     55.43 o 
   3   7   6      203.23      199.90     23.02 o 
   4   7   6      432.07      477.84     44.26 o 
   5   7   6        7.25       10.82     22.75 o 
   6   7   6      289.59      302.44     42.98 o 
   7   7   6      161.18      134.83     47.74 o 
 -11   8   6       10.89       21.19     32.34 o 
 -10   8   6      196.80      119.94     50.34 o 
  -9   8   6      332.86      391.24     43.48 o 
  -8   8   6      745.49      762.28     51.54 o 
  -7   8   6      195.12      190.64     27.49 o 
  -6   8   6       13.96       14.71     15.54 o 
  -5   8   6      300.97      337.09     31.59 o 
  -4   8   6     1944.55     1861.11     61.05 o 
  -3   8   6      793.02      828.47     34.70 o 
  -2   8   6     4625.06     4596.84     99.20 o 
  -1   8   6      387.99      391.00     31.46 o 
   0   8   6      791.41      843.11     40.38 o 
   1   8   6     1145.59     1135.67     63.69 o 
   2   8   6       77.32       72.11     17.95 o 
   3   8   6     2608.99     2341.05     83.88 o 
   4   8   6       71.49       93.66     24.45 o 
   5   8   6      476.87      446.55     70.69 o 
   6   8   6        8.84       14.28     27.36 o 
   7   8   6       50.57       21.13     33.39 o 
 -11   9   6       56.19       78.27     50.67 o 
 -10   9   6        2.28      -19.54     24.26 o 
  -9   9   6      286.42      235.94    100.55 o 
  -8   9   6       77.90       73.45     24.48 o 
  -7   9   6      188.67      172.32     26.68 o 
  -6   9   6      529.97      526.91     38.71 o 
  -5   9   6       13.98       14.07     14.64 o 
  -4   9   6        2.25       -3.12     13.82 o 
  -3   9   6      666.78      641.20     35.10 o 
  -2   9   6      360.62      392.34     38.53 o 
  -1   9   6      185.49      201.11     19.80 o 
   0   9   6       14.24        9.59     12.06 o 
   1   9   6      233.11      292.40     29.23 o 
   2   9   6        0.22       11.42     15.19 o 
   3   9   6      143.95      152.35     24.21 o 
   4   9   6      361.64      323.34     58.82 o 
   5   9   6       38.87       36.73     22.43 o 
   6   9   6      176.67      160.03     63.78 o 
   7   9   6       45.12       69.28     45.78 o 
 -10  10   6      105.10       73.47     57.15 o 
  -9  10   6       34.15       27.10     21.91 o 
  -8  10   6      112.17      118.97     28.94 o 
  -7  10   6     1976.30     1957.43     91.64 o 
  -6  10   6      251.84      287.49     31.39 o 
  -5  10   6      878.00      851.36     44.50 o 
  -4  10   6      444.35      430.75     32.67 o 
  -3  10   6     2312.03     2323.26     71.14 o 
  -2  10   6     2763.77     2718.02     68.99 o 
  -1  10   6      273.07      306.55     23.73 o 
   0  10   6      688.09      776.07     41.58 o 
   1  10   6      175.51      190.16     25.69 o 
   2  10   6       81.80      140.71     23.26 o 
   3  10   6      677.43      645.82     70.30 o 
   4  10   6      421.23      379.78     82.99 o 
   5  10   6      516.81      514.71    228.35 o 
   6  10   6      264.56      238.31    145.72 o 
 -10  11   6       41.21       24.17     45.44 o 
  -9  11   6      258.87      143.54     36.33 o 
  -8  11   6       25.69       10.64     23.44 o 
  -7  11   6      151.68      176.81     28.07 o 
  -6  11   6      627.52      643.31     43.02 o 
  -5  11   6       16.19        4.77     15.17 o 
  -4  11   6      622.54      678.89     48.27 o 
  -3  11   6     3665.11     3565.83     95.56 o 
  -2  11   6     1238.26     1205.22     47.62 o 
  -1  11   6     1155.77     1201.71     43.32 o 
   0  11   6        3.84        0.92     12.61 o 
   1  11   6      360.01      395.99     33.98 o 
   2  11   6      250.67      300.57     32.45 o 
   3  11   6        4.79       16.36     15.72 o 
   4  11   6      511.19      437.78     69.55 o 
   5  11   6        1.54       23.97     28.48 o 
   6  11   6      130.95       70.04     48.63 o 
 -10  12   6       47.23       38.72     31.18 o 
  -9  12   6       91.99      116.42     39.13 o 
  -8  12   6       12.83       31.14     20.00 o 
  -7  12   6     1235.29     1194.49    119.75 o 
  -6  12   6       23.32       35.62     18.87 o 
  -5  12   6     1871.59     1914.66     68.45 o 
  -4  12   6       55.61       74.80     28.19 o 
  -3  12   6      685.58      731.42     41.52 o 
  -2  12   6      383.24      377.52     31.08 o 
  -1  12   6      938.47      922.37     38.43 o 
   0  12   6       46.47       68.91     17.73 o 
   1  12   6       39.58       48.58     17.91 o 
   2  12   6        1.31        0.27     15.40 o 
   3  12   6        8.59       25.35     18.57 o 
   4  12   6       53.53       61.62     23.46 o 
   5  12   6       89.37       48.29     32.42 o 
   6  12   6      202.66      154.81    116.64 o 
 -10  13   6       34.81       50.61     51.01 o 
  -9  13   6       74.88       20.10     25.40 o 
  -8  13   6      117.64       95.61     25.94 o 
  -7  13   6      293.08      308.81     41.04 o 
  -6  13   6     2179.15     2235.66     79.01 o 
  -5  13   6        2.29        1.01     15.94 o 
  -4  13   6     2233.64     2290.62     75.92 o 
  -3  13   6      115.56      115.73     20.42 o 
  -2  13   6      257.37      186.15     24.96 o 
  -1  13   6     2099.19     2028.97     78.55 o 
   0  13   6      127.40      114.96     22.41 o 
   1  13   6     2135.60     2278.72     78.43 o 
   2  13   6     1281.04     1199.86    100.38 o 
   3  13   6        0.88      -21.08     14.06 o 
   4  13   6      218.22      183.70     53.21 o 
   5  13   6       96.01       56.27     30.96 o 
  -9  14   6        4.63        2.63     24.55 o 
  -8  14   6        0.04        8.18     27.82 o 
  -7  14   6        2.20       -3.66     19.89 o 
  -6  14   6       65.81       71.64     23.76 o 
  -5  14   6      156.85      158.33     26.81 o 
  -4  14   6       23.70       35.23     17.45 o 
  -3  14   6       44.97       31.82     17.25 o 
  -2  14   6       10.93       17.65     16.41 o 
  -1  14   6      263.30      269.01     33.70 o 
   0  14   6       99.75      117.16     22.90 o 
   1  14   6        0.06      -13.74     16.20 o 
   2  14   6       15.19       10.35     17.64 o 
   3  14   6       13.82       13.04     17.64 o 
   4  14   6        6.66        6.76     19.97 o 
   5  14   6        0.27       10.98     26.58 o 
  -9  15   6       30.32       64.14     35.79 o 
  -8  15   6      122.30      117.31     33.10 o 
  -7  15   6       33.76       74.82     29.35 o 
  -6  15   6      335.05      394.60     38.77 o 
  -5  15   6      284.29      283.79     34.14 o 
  -4  15   6      234.18      272.63     32.00 o 
  -3  15   6      258.37      229.94     29.17 o 
  -2  15   6      109.23      123.96     24.03 o 
  -1  15   6      783.23      747.82     81.18 o 
   0  15   6       15.04       23.62     19.80 o 
   1  15   6     1013.06      894.37     56.76 o 
   2  15   6      821.78      763.36    105.60 o 
   3  15   6        0.04      -13.98     18.88 o 
   4  15   6      269.61      177.61     39.03 o 
   5  15   6       25.93       -6.84     26.08 o 
  -8  16   6       26.40       39.55     31.05 o 
  -7  16   6       85.09      116.71     29.55 o 
  -6  16   6        1.80      -17.81     24.58 o 
  -5  16   6      206.23      245.48     32.60 o 
  -4  16   6        2.87       11.57     18.41 o 
  -3  16   6      373.36      364.71     37.46 o 
  -2  16   6     1370.67     1448.00     61.21 o 
  -1  16   6      464.36      486.74     45.80 o 
   0  16   6      472.48      552.03     63.89 o 
   1  16   6      187.81      246.99     37.18 o 
   2  16   6      351.81      349.50     64.96 o 
   3  16   6      152.37       90.65     35.40 o 
   4  16   6        1.29       38.09     24.72 o 
   5  16   6      240.39      114.25     57.12 o 
  -8  17   6        2.63       37.75     35.27 o 
  -7  17   6       50.35       58.86     26.60 o 
  -6  17   6       99.24      123.88     27.78 o 
  -5  17   6        0.55       18.96     20.26 o 
  -4  17   6       44.21       27.00     19.93 o 
  -3  17   6      290.97      302.12     33.22 o 
  -2  17   6      284.70      293.58     38.30 o 
  -1  17   6      284.49      324.44     40.76 o 
   0  17   6        4.38       13.24     19.54 o 
   1  17   6        1.98      -17.43     20.41 o 
   2  17   6       70.36       84.87     31.13 o 
   3  17   6       75.91       54.33     25.52 o 
   4  17   6      223.37      178.29     50.50 o 
  -7  18   6      290.33      270.30     49.54 o 
  -6  18   6        0.01       27.60     27.03 o 
  -5  18   6      404.39      462.95     44.43 o 
  -4  18   6      432.16      441.90     64.48 o 
  -3  18   6      298.14      353.91     37.26 o 
  -2  18   6     1065.11     1001.85     62.91 o 
  -1  18   6        7.50      -11.58     20.26 o 
   0  18   6      328.45      404.79     46.31 o 
   1  18   6      222.58      272.97     46.97 o 
   2  18   6       88.57       82.73     30.83 o 
   3  18   6      521.85      492.11     80.77 o 
   4  18   6        3.08       45.56     32.99 o 
  -7  19   6        0.56      -10.88     60.30 o 
  -6  19   6       50.04      111.33     29.77 o 
  -5  19   6       90.87      209.32    125.57 o 
  -4  19   6       84.21       88.03     25.34 o 
  -3  19   6        1.05       27.90     20.91 o 
  -2  19   6        2.36       23.52     24.89 o 
  -1  19   6        0.60       26.21     23.58 o 
   0  19   6       20.53       14.48     25.64 o 
   1  19   6        1.71       59.10     27.65 o 
   2  19   6      129.83      190.81     43.85 o 
   3  19   6      144.86      201.93     71.30 o 
  -6  20   6       56.80       99.48     29.87 o 
  -5  20   6      168.51      181.51     63.07 o 
  -4  20   6      181.38      201.75     33.48 o 
  -3  20   6       57.05       54.98     25.20 o 
  -2  20   6      304.50      358.76     46.98 o 
  -1  20   6       24.61       22.92     34.76 o 
   0  20   6      286.69      291.20     68.16 o 
   1  20   6      276.35      294.02     48.13 o 
   2  20   6        0.54       24.20     27.63 o 
  -5  21   6       14.92       -1.48     25.43 o 
  -4  21   6       92.54      102.49     28.12 o 
  -3  21   6      100.43       74.37     30.47 o 
  -2  21   6        7.35       -0.90     36.54 o 
  -1  21   6       24.42       33.36     31.34 o 
   0  21   6       18.64       26.90     28.86 o 
   1  21   6        1.70      -16.15     25.47 o 
  -4  22   6       49.68      106.47     44.07 o 
  -3  22   6       20.29       53.04     31.11 o 
  -2  22   6        3.68        8.37     27.15 o 
  -1  22   6        0.08      -20.54     29.07 o 
 -11   1   7        5.26        0.28     48.47 o 
 -10   1   7      324.35      318.44     73.45 o 
  -9   1   7      464.96      686.60     90.91 o 
  -8   1   7      176.92      209.19     56.72 o 
  -7   1   7      130.50      158.40     33.29 o 
  -6   1   7     1672.63     1660.51    119.43 o 
  -5   1   7     1281.08     1261.71     54.63 o 
  -4   1   7     6125.48     5839.73    120.21 o 
  -3   1   7     1173.21     1183.26     58.71 o 
  -2   1   7     5186.58     5051.18    181.33 o 
  -1   1   7     3475.29     3547.59     72.07 o 
   0   1   7     1284.53     1227.79     36.78 o 
   1   1   7     2206.98     2357.60     81.32 o 
   2   1   7      226.47      205.54     29.13 o 
   3   1   7      553.53      678.51     51.42 o 
   4   1   7     1499.43     1679.07     80.36 o 
   5   1   7      307.04      349.71     46.45 o 
   6   1   7      219.12      311.13     47.47 o 
   7   1   7       44.77       15.12     37.02 o 
 -11   2   7       25.87       58.51     61.33 o 
 -10   2   7      105.31       98.28     41.85 o 
  -9   2   7       18.21       16.34     32.29 o 
  -8   2   7       33.32        9.79     26.82 o 
  -7   2   7      711.89      746.56     55.57 o 
  -6   2   7      240.31      248.24     24.86 o 
  -5   2   7     2753.00     2453.07     66.27 o 
  -4   2   7       56.84       70.99     13.80 o 
  -3   2   7      277.81      277.22     21.48 o 
  -2   2   7        4.23       19.31     11.20 o 
  -1   2   7      241.46      303.65     22.67 o 
   0   2   7     4213.93     4036.12     81.51 o 
   1   2   7      223.14      248.61     27.12 o 
   2   2   7      471.28      418.25     38.38 o 
   3   2   7      315.09      324.19     38.30 o 
   4   2   7      126.55       79.73     26.26 o 
   5   2   7      171.02      162.89     35.71 o 
   6   2   7       91.32       95.06     34.12 o 
   7   2   7      230.01      288.48     52.89 o 
 -11   3   7        9.65       20.80     52.90 o 
 -10   3   7       12.44       36.94     38.07 o 
  -9   3   7      165.22      207.84     41.18 o 
  -8   3   7       11.36       29.00     25.38 o 
  -7   3   7      350.05      370.79     36.37 o 
  -6   3   7        3.54       12.20     14.64 o 
  -5   3   7       78.36       66.99     21.37 o 
  -4   3   7     1117.76     1008.93     38.27 o 
  -3   3   7      642.20      627.87     41.84 o 
  -2   3   7     2208.07     2059.27     63.49 o 
  -1   3   7     2647.16     2521.13     63.70 o 
   0   3   7      285.12      318.91     22.97 o 
   1   3   7      683.72      739.63     67.99 o 
   2   3   7      814.96      859.32     63.39 o 
   3   3   7       55.71       85.44     23.64 o 
   4   3   7       76.12      125.07     29.53 o 
   5   3   7        1.12       11.70     25.54 o 
   6   3   7        2.60       -5.99     29.38 o 
   7   3   7       60.57       59.65     39.24 o 
 -11   4   7        8.60      -43.73     51.65 o 
 -10   4   7      322.64      399.06     58.53 o 
  -9   4   7       19.67       32.36     26.56 o 
  -8   4   7     1103.69     1009.44     82.97 o 
  -7   4   7      266.80      327.24     32.36 o 
  -6   4   7      685.33      711.55     40.36 o 
  -5   4   7     2797.06     2710.46     78.62 o 
  -4   4   7      919.88      891.84     37.43 o 
  -3   4   7      565.34      562.55     42.43 o 
  -2   4   7     1225.89     1221.37     42.03 o 
  -1   4   7     1140.98     1127.41     44.83 o 
   0   4   7     1799.44     1835.39     51.83 o 
   1   4   7      573.63      610.89     40.28 o 
   2   4   7      409.71      409.28     37.41 o 
   3   4   7      407.38      528.33     45.26 o 
   4   4   7       80.88      114.07     27.72 o 
   5   4   7      672.86      701.60     58.62 o 
   6   4   7        3.25       -1.33     29.13 o 
   7   4   7      159.50      206.57     52.82 o 
 -11   5   7        1.52      113.64     59.42 o 
 -10   5   7       99.64      118.46     35.74 o 
  -9   5   7      193.26      158.82     44.19 o 
  -8   5   7       11.69       23.64     21.14 o 
  -7   5   7      711.62      758.52     76.79 o 
  -6   5   7        2.78       29.64     15.40 o 
  -5   5   7      104.81      152.71     31.36 o 
  -4   5   7        5.41       13.91     12.23 o 
  -3   5   7      117.51      135.72     19.34 o 
  -2   5   7       21.46       41.95     11.86 o 
  -1   5   7       81.67       87.46     16.41 o 
   0   5   7      145.71      175.93     22.73 o 
   1   5   7      118.34      116.53     20.07 o 
   2   5   7       39.64       29.16     15.53 o 
   3   5   7      405.04      440.17     42.26 o 
   4   5   7      322.42      343.60     40.61 o 
   5   5   7       65.64       74.72     28.78 o 
   6   5   7        0.80       17.51     29.51 o 
 -11   6   7       17.89       19.91     58.85 o 
 -10   6   7      247.02      245.19     49.61 o 
  -9   6   7       60.92       55.99     22.41 o 
  -8   6   7     1487.31     1389.69     87.28 o 
  -7   6   7      613.29      643.87     42.74 o 
  -6   6   7      507.63      533.95     41.84 o 
  -5   6   7      715.60      796.93     41.57 o 
  -4   6   7       65.52       63.50     15.16 o 
  -3   6   7     2794.03     2869.40     82.47 o 
  -2   6   7     1055.52      990.46     37.93 o 
  -1   6   7      602.32      565.14     29.97 o 
   0   6   7      212.45      204.57     24.30 o 
   1   6   7      123.34      132.25     21.28 o 
   2   6   7      888.81      831.49     45.31 o 
   3   6   7     1070.54     1166.36     71.22 o 
   4   6   7       35.87       11.50     25.03 o 
   5   6   7      390.91      385.62     44.37 o 
   6   6   7       11.27        8.29     28.20 o 
 -11   7   7       16.62        2.45     50.10 o 
 -10   7   7        0.13       35.35     23.34 o 
  -9   7   7      205.45      198.77     39.82 o 
  -8   7   7      263.63      257.84     33.55 o 
  -7   7   7       40.60       34.24     20.04 o 
  -6   7   7        4.51        9.68     15.21 o 
  -5   7   7      174.97      188.84     24.40 o 
  -4   7   7     2098.84     2088.12     66.35 o 
  -3   7   7      456.98      466.96     28.93 o 
  -2   7   7      760.34      849.29     53.56 o 
  -1   7   7      488.83      543.28     49.72 o 
   0   7   7       17.30       42.56     15.48 o 
   1   7   7      153.53      162.40     23.42 o 
   2   7   7      373.17      392.30     40.99 o 
   3   7   7      585.75      555.17     74.27 o 
   4   7   7      909.23      884.12    175.58 o 
   5   7   7       28.83       34.65     28.98 o 
   6   7   7       33.61       51.10     36.92 o 
 -10   8   7       54.60       51.25     27.07 o 
  -9   8   7       93.14       69.33     23.10 o 
  -8   8   7      194.56      157.31     32.03 o 
  -7   8   7      228.47      234.43     30.56 o 
  -6   8   7       58.32       33.40     17.93 o 
  -5   8   7        2.94       -2.67     14.00 o 
  -4   8   7      777.72      787.73     41.70 o 
  -3   8   7       24.64       33.12     12.76 o 
  -2   8   7      935.12      965.71     39.50 o 
  -1   8   7      257.32      259.68     23.14 o 
   0   8   7       50.99       53.22     16.51 o 
   1   8   7      252.29      272.89     29.03 o 
   2   8   7      698.34      594.39     67.64 o 
   3   8   7       18.17       32.36     22.76 o 
   4   8   7       42.88       25.85     23.78 o 
   5   8   7       37.02       48.07     30.59 o 
   6   8   7        0.80       19.42     39.36 o 
 -10   9   7       25.32       19.22     27.68 o 
  -9   9   7       89.28       95.08     31.56 o 
  -8   9   7       63.47       54.94     21.74 o 
  -7   9   7      779.56      802.69     51.65 o 
  -6   9   7      596.39      639.45     42.75 o 
  -5   9   7       41.29       42.71     16.47 o 
  -4   9   7      704.02      810.19     60.08 o 
  -3   9   7      185.32      190.62     23.45 o 
  -2   9   7      344.05      346.57     26.46 o 
  -1   9   7     1516.04     1488.66     56.09 o 
   0   9   7       29.15       18.88     14.06 o 
   1   9   7     1555.38     1537.94     60.14 o 
   2   9   7     1200.22     1089.70     59.42 o 
   3   9   7      359.03      403.26     72.31 o 
   4   9   7      113.72      109.06     32.06 o 
   5   9   7        0.07      -21.86     24.73 o 
   6   9   7      192.47       47.31     34.77 o 
 -10  10   7       44.22       61.37     29.64 o 
  -9  10   7        6.10       -0.13     20.45 o 
  -8  10   7      469.23      569.94     48.82 o 
  -7  10   7      114.17       95.53     24.69 o 
  -6  10   7       23.34       46.41     18.42 o 
  -5  10   7      594.89      623.26     44.33 o 
  -4  10   7      239.21      236.46     27.72 o 
  -3  10   7      262.13      265.39     27.30 o 
  -2  10   7       53.09       51.36     14.92 o 
  -1  10   7      331.00      339.07     30.93 o 
   0  10   7        1.26       -7.63     12.90 o 
   1  10   7      503.98      570.52     51.93 o 
   2  10   7       71.19       55.40     19.90 o 
   3  10   7       84.14       49.91     24.88 o 
   4  10   7        0.92        0.49     23.84 o 
   5  10   7       16.04       15.99     29.67 o 
 -10  11   7       15.68        0.41     27.77 o 
  -9  11   7       40.95        9.20     27.62 o 
  -8  11   7       15.61       -9.87     19.94 o 
  -7  11   7      301.82      307.74     34.84 o 
  -6  11   7     1740.21     1715.89     72.85 o 
  -5  11   7        0.24       27.05     17.44 o 
  -4  11   7        7.07        9.02     14.21 o 
  -3  11   7      155.87      163.31     23.70 o 
  -2  11   7      152.06      125.46     21.63 o 
  -1  11   7     1063.23     1066.84     49.39 o 
   0  11   7      330.97      264.89     29.24 o 
   1  11   7     1851.08     1840.73     68.94 o 
   2  11   7      450.26      428.00     43.98 o 
   3  11   7       13.22      -23.63     19.39 o 
   4  11   7       84.63       45.20     26.23 o 
   5  11   7       18.99       -2.69     27.46 o 
 -10  12   7       31.35       26.99     45.70 o 
  -9  12   7       11.01        8.40     24.18 o 
  -8  12   7      324.30      271.55     48.63 o 
  -7  12   7      286.93      304.53     41.52 o 
  -6  12   7      309.65      304.50     37.64 o 
  -5  12   7      991.59     1030.42     52.37 o 
  -4  12   7      281.78      267.51     29.84 o 
  -3  12   7     1081.84     1105.69     51.72 o 
  -2  12   7     1116.11     1204.78     69.19 o 
  -1  12   7       65.99       82.44     20.18 o 
   0  12   7     1644.88     1584.57     72.56 o 
   1  12   7        4.94       -5.64     14.49 o 
   2  12   7     1471.34     1318.77     67.73 o 
   3  12   7      369.37      373.56     76.43 o 
   4  12   7       35.98       -5.11     25.72 o 
   5  12   7      180.80      146.77     89.42 o 
  -9  13   7      110.65      101.78     32.12 o 
  -8  13   7       42.34       57.09     22.82 o 
  -7  13   7      137.16      109.44     27.79 o 
  -6  13   7      138.72      144.59     30.99 o 
  -5  13   7        0.62       20.72     19.28 o 
  -4  13   7       43.24       36.47     19.05 o 
  -3  13   7        0.67        5.64     15.23 o 
  -2  13   7       26.72       18.11     15.58 o 
  -1  13   7        8.24      -14.25     17.23 o 
   0  13   7       23.00       30.58     19.10 o 
   1  13   7        0.48       -1.47     16.33 o 
   2  13   7       59.97       90.89     22.95 o 
   3  13   7        0.03        8.06     18.71 o 
   4  13   7      182.43       43.81     41.70 o 
   5  13   7       38.64        3.45     38.16 o 
  -9  14   7        3.36       -2.68     26.38 o 
  -8  14   7       30.50        4.35     22.13 o 
  -7  14   7      285.63      315.46     37.41 o 
  -6  14   7       20.99       29.98     21.68 o 
  -5  14   7      549.08      560.77     43.68 o 
  -4  14   7      158.54      135.54     25.98 o 
  -3  14   7     1577.84     1684.88     65.48 o 
  -2  14   7      756.56      752.51     53.25 o 
  -1  14   7       12.32        7.42     17.46 o 
   0  14   7     1571.60     1509.56     71.99 o 
   1  14   7       36.54       54.27     19.51 o 
   2  14   7      692.13      686.70     95.17 o 
   3  14   7      605.12      415.55     74.16 o 
   4  14   7        6.40        2.98     28.20 o 
  -9  15   7      115.23       67.50     51.41 o 
  -8  15   7        0.48       35.87     25.05 o 
  -7  15   7        4.69      -20.06     20.61 o 
  -6  15   7      651.54      739.94     51.82 o 
  -5  15   7        0.19       18.68     19.11 o 
  -4  15   7      217.13      235.82     32.05 o 
  -3  15   7       34.58       21.72     19.00 o 
  -2  15   7        3.15      -13.20     16.07 o 
  -1  15   7      409.58      412.78     43.29 o 
   0  15   7        4.10       10.21     18.16 o 
   1  15   7      580.33      623.28     46.74 o 
   2  15   7        1.03       27.69     20.00 o 
   3  15   7        1.03       10.65     20.61 o 
   4  15   7        0.85       24.97     24.77 o 
  -8  16   7       14.12      -10.97     28.34 o 
  -7  16   7       31.97       51.33     27.75 o 
  -6  16   7        0.61        1.44     21.72 o 
  -5  16   7      112.15      152.67     29.79 o 
  -4  16   7      216.13      276.65     33.97 o 
  -3  16   7      544.45      586.56     44.89 o 
  -2  16   7      460.53      450.80     48.80 o 
  -1  16   7      147.56      150.45     29.99 o 
   0  16   7      197.94      191.91     35.38 o 
   1  16   7      228.97      247.73     38.12 o 
   2  16   7      192.55      187.85     33.27 o 
   3  16   7      207.67      165.66     33.93 o 
   4  16   7       18.86       32.65     32.08 o 
  -7  17   7      250.68      323.02     38.44 o 
  -6  17   7      526.79      684.45     79.57 o 
  -5  17   7       14.11        0.96     20.69 o 
  -4  17   7      501.54      562.21     50.16 o 
  -3  17   7      132.53      147.02     32.12 o 
  -2  17   7      473.01      434.11     47.17 o 
  -1  17   7      321.03      303.13     41.30 o 
   0  17   7       78.50      121.55     35.43 o 
   1  17   7      589.67      653.44     64.60 o 
   2  17   7       94.83       74.28     30.41 o 
   3  17   7       34.32        1.39     25.35 o 
  -7  18   7       50.94       71.30     32.62 o 
  -6  18   7        0.54        7.80     23.74 o 
  -5  18   7       13.28       -1.95     21.67 o 
  -4  18   7      230.71      240.10     34.23 o 
  -3  18   7        3.90        7.39     21.88 o 
  -2  18   7        6.26       -5.37     22.87 o 
  -1  18   7      118.11      147.06     31.09 o 
   0  18   7       41.76       91.50     27.91 o 
   1  18   7        8.75      -12.84     24.69 o 
   2  18   7        5.98       33.73     30.09 o 
   3  18   7       14.60       32.46     31.21 o 
  -6  19   7       53.49       98.97     31.08 o 
  -5  19   7       69.11       74.38     28.71 o 
  -4  19   7      520.46      555.81     48.16 o 
  -3  19   7      247.74      303.51     51.66 o 
  -2  19   7      546.33      569.74     56.00 o 
  -1  19   7      280.35      316.58     44.16 o 
   0  19   7        0.59       -7.81     22.98 o 
   1  19   7      122.76      165.78     40.65 o 
   2  19   7      178.75      195.34     62.51 o 
  -5  20   7        2.87       14.52     27.83 o 
  -4  20   7       39.50       45.93     27.52 o 
  -3  20   7      216.66      249.80     42.05 o 
  -2  20   7       69.63      102.32     32.95 o 
  -1  20   7        2.27        2.29     28.06 o 
   0  20   7        1.53      -18.24     28.50 o 
   1  20   7        2.57       19.47     37.53 o 
  -4  21   7      140.46      192.79     61.09 o 
  -3  21   7       36.58       16.32     30.69 o 
  -2  21   7        7.26      -10.16     27.84 o 
  -8   0   8      693.95      755.47     94.09 o 
  -7   0   8      697.89      855.87    121.20 o 
  -6   0   8     1561.97     1378.66    134.24 o 
  -5   0   8     3487.29     3434.89    143.15 o 
  -4   0   8      559.72      700.48     63.76 o 
  -3   0   8      482.68      619.08     62.17 o 
  -2   0   8       95.15       84.78     27.42 o 
  -1   0   8     3914.13     3398.72    147.90 o 
   0   0   8     4810.89     4648.80    131.26 o 
   1   0   8       22.98       40.74     26.05 o 
   2   0   8     1774.43     1768.76    129.61 o 
   3   0   8        1.69       27.18     36.17 o 
   4   0   8      292.76      215.45     63.66 o 
   5   0   8      654.75      758.29     93.13 o 
   6   0   8        8.53       41.08     54.09 o 
 -11   1   8       20.59       55.98     42.86 o 
 -10   1   8       83.33       86.13     40.44 o 
  -9   1   8        0.79       17.51     33.50 o 
  -8   1   8      179.99      184.02     38.25 o 
  -7   1   8        0.85        4.41     20.49 o 
  -6   1   8        3.48       34.21     21.42 o 
  -5   1   8      710.69      657.47     55.67 o 
  -4   1   8      181.89      235.58     29.91 o 
  -3   1   8      336.75      386.49     34.00 o 
  -2   1   8        1.39        0.95     17.49 o 
  -1   1   8     1026.00     1044.88     40.21 o 
   0   1   8      112.71      125.21     20.47 o 
   1   1   8      889.43      829.17     62.15 o 
   2   1   8       69.55      104.69     26.09 o 
   3   1   8       16.48       42.61     25.29 o 
   4   1   8      116.38      156.72     34.78 o 
   5   1   8        0.25       39.68     32.16 o 
   6   1   8       13.33        5.41     35.74 o 
 -11   2   8        2.60      -40.15     40.04 o 
 -10   2   8       30.70       -3.45     38.94 o 
  -9   2   8        0.84       28.51     32.94 o 
  -8   2   8      534.44      582.00     69.59 o 
  -7   2   8      117.79      102.60     31.21 o 
  -6   2   8      713.90      768.67     52.15 o 
  -5   2   8     2087.33     2017.56     72.75 o 
  -4   2   8      310.63      361.06     42.76 o 
  -3   2   8     3435.58     3257.03     92.74 o 
  -2   2   8       36.24       50.00     13.91 o 
  -1   2   8     1699.72     1655.23     50.94 o 
   0   2   8     1618.81     1481.93     56.33 o 
   1   2   8      226.51      339.25     43.30 o 
   2   2   8      532.51      590.15     83.05 o 
   3   2   8      445.76      493.46     48.70 o 
   4   2   8      169.82      209.38     37.67 o 
   5   2   8      278.81      291.98     52.04 o 
   6   2   8        9.00       -0.18     35.12 o 
 -11   3   8       40.58       84.87     45.36 o 
 -10   3   8      189.89      224.95     51.83 o 
  -9   3   8      477.57      480.22     73.12 o 
  -8   3   8      319.02      390.02     48.48 o 
  -7   3   8      423.80      355.94     45.74 o 
  -6   3   8      141.33      174.51     33.57 o 
  -5   3   8     1728.64     1618.96     64.10 o 
  -4   3   8     1568.00     1601.45     62.16 o 
  -3   3   8      126.46      153.19     21.77 o 
  -2   3   8       53.54       44.27     13.26 o 
  -1   3   8     1060.74     1058.96     46.20 o 
   0   3   8        5.86        0.08     13.48 o 
   1   3   8     1028.73     1066.95     63.76 o 
   2   3   8        0.09       -1.36     21.41 o 
   3   3   8      914.85      987.16     74.81 o 
   4   3   8      489.65      615.66     68.22 o 
   5   3   8        7.64      -24.63     35.15 o 
   6   3   8      116.37      106.60     55.77 o 
 -11   4   8       12.30       61.77     43.95 o 
 -10   4   8      168.91       92.29     44.19 o 
  -9   4   8        0.63       26.36     28.85 o 
  -8   4   8        0.32       11.81     28.81 o 
  -7   4   8        5.78       21.28     26.97 o 
  -6   4   8       60.18       81.19     28.05 o 
  -5   4   8      106.11      108.94     18.86 o 
  -4   4   8      830.26      803.81     38.13 o 
  -3   4   8     4266.89     3919.42    127.70 o 
  -2   4   8      217.11      225.79     22.32 o 
  -1   4   8        2.58       11.29     11.94 o 
   0   4   8      252.44      314.02     32.55 o 
   1   4   8       50.98       49.43     18.14 o 
   2   4   8       24.28       35.08     24.63 o 
   3   4   8      368.51      379.52     50.74 o 
   4   4   8        6.16       31.38     32.05 o 
   5   4   8        5.33       22.68     34.41 o 
   6   4   8        0.08       27.79     50.27 o 
 -11   5   8       72.66       63.22     46.84 o 
 -10   5   8      100.16       98.04     52.44 o 
  -9   5   8     1178.75     1125.05     85.46 o 
  -8   5   8      153.61      171.09     34.95 o 
  -7   5   8      689.53      603.04     53.99 o 
  -6   5   8       77.50      114.44     22.44 o 
  -5   5   8       90.37       85.65     18.83 o 
  -4   5   8     1825.95     1850.53     66.32 o 
  -3   5   8       34.09       70.64     16.02 o 
  -2   5   8     2067.40     1961.95     66.61 o 
  -1   5   8       97.60      157.68     19.16 o 
   0   5   8      305.59      314.30     31.43 o 
   1   5   8      801.78      786.98     46.23 o 
   2   5   8      341.54      307.70     43.84 o 
   3   5   8     1301.03     1451.28     99.34 o 
   4   5   8      337.82      350.96     57.88 o 
   5   5   8       95.14      133.03     42.50 o 
 -10   6   8       30.74       17.86     29.22 o 
  -9   6   8       17.64       54.47     37.63 o 
  -8   6   8      417.99      550.41     52.59 o 
  -7   6   8        1.50        5.29     17.20 o 
  -6   6   8      577.13      572.60     65.79 o 
  -5   6   8       45.88       55.36     20.46 o 
  -4   6   8      176.27      197.14     22.64 o 
  -3   6   8       25.34       62.68     15.30 o 
  -2   6   8      289.45      294.05     25.12 o 
  -1   6   8      830.24      945.10     46.88 o 
   0   6   8      606.00      629.00     40.95 o 
   1   6   8       39.03       50.61     17.73 o 
   2   6   8       88.71       85.79     27.12 o 
   3   6   8       30.58       60.43     26.29 o 
   4   6   8      131.57      143.45     43.42 o 
   5   6   8      132.61      148.33     47.63 o 
 -10   7   8       23.28       52.22     31.01 o 
  -9   7   8      132.64      100.62     37.80 o 
  -8   7   8      230.51      221.09     30.81 o 
  -7   7   8      270.38      301.43     34.97 o 
  -6   7   8      167.39      165.07     24.30 o 
  -5   7   8      282.81      256.90     36.71 o 
  -4   7   8      373.92      427.01     34.00 o 
  -3   7   8       23.67       21.48     13.85 o 
  -2   7   8     2429.07     2350.87     65.83 o 
  -1   7   8      212.72      212.11     44.21 o 
   0   7   8      260.06      197.24     35.49 o 
   1   7   8      715.58      709.71     44.85 o 
   2   7   8      108.32      111.95     33.61 o 
   3   7   8      310.85      285.32     57.39 o 
   4   7   8       41.05       24.78     27.05 o 
   5   7   8      234.47      219.82     64.06 o 
 -10   8   8      126.68      110.29     56.11 o 
  -9   8   8      190.11      185.32     43.36 o 
  -8   8   8      386.46      388.07     59.51 o 
  -7   8   8       60.46       77.94     22.24 o 
  -6   8   8      394.47      419.54     36.61 o 
  -5   8   8       60.47      101.87     21.12 o 
  -4   8   8       81.63      116.33     20.15 o 
  -3   8   8     2510.17     2458.61     71.56 o 
  -2   8   8       27.55       41.64     15.35 o 
  -1   8   8      809.05      925.80     47.27 o 
   0   8   8      368.51      412.46     36.55 o 
   1   8   8       52.06       50.94     19.19 o 
   2   8   8      612.19      585.81    118.77 o 
   3   8   8      173.66      100.27     41.90 o 
   4   8   8      370.71      369.92     86.64 o 
   5   8   8      150.35      115.74     39.59 o 
 -10   9   8        8.05        0.39     22.22 o 
  -9   9   8      285.54      200.65     49.77 o 
  -8   9   8        0.20       -6.55     20.34 o 
  -7   9   8       18.55       30.67     20.29 o 
  -6   9   8      205.11      213.98     29.49 o 
  -5   9   8        3.96       23.38     16.12 o 
  -4   9   8       56.17       62.00     19.11 o 
  -3   9   8      218.15      244.07     27.49 o 
  -2   9   8        3.22        0.73     13.64 o 
  -1   9   8       10.19       12.77     22.58 o 
   0   9   8       69.58       53.46     18.94 o 
   1   9   8       35.79       65.70     20.38 o 
   2   9   8       99.21      170.11     71.42 o 
   3   9   8       24.31       19.91     31.04 o 
   4   9   8       46.95       50.93     37.89 o 
   5   9   8        6.75       11.68     28.03 o 
 -10  10   8      151.22      115.29     45.57 o 
  -9  10   8        0.39       10.58     21.38 o 
  -8  10   8      257.90      249.47     47.90 o 
  -7  10   8       52.74       45.24     23.18 o 
  -6  10   8      333.85      355.88     36.11 o 
  -5  10   8      358.98      393.45     36.28 o 
  -4  10   8      406.65      393.51     35.99 o 
  -3  10   8     1005.01     1128.77     64.55 o 
  -2  10   8      795.83      846.42     74.60 o 
  -1  10   8      141.58      201.96     27.82 o 
   0  10   8      363.88      401.38     36.71 o 
   1  10   8      196.82      289.15     37.53 o 
   2  10   8      588.27      591.18     92.15 o 
   3  10   8      311.92      238.14     73.37 o 
   4  10   8       46.98       80.15     31.71 o 
   5  10   8       88.11      265.46     83.51 o 
  -9  11   8      239.18      168.78     40.05 o 
  -8  11   8       23.33       26.50     21.16 o 
  -7  11   8      764.97      702.41     47.81 o 
  -6  11   8      100.43       98.37     24.51 o 
  -5  11   8      102.08      121.20     24.38 o 
  -4  11   8      337.17      423.57     55.68 o 
  -3  11   8        0.02      -18.05     13.92 o 
  -2  11   8      356.24      369.83     40.67 o 
  -1  11   8      118.80      154.20     26.24 o 
   0  11   8      108.96       74.72     21.70 o 
   1  11   8      207.43      199.05     32.76 o 
   2  11   8       96.18       74.21     23.02 o 
   3  11   8      180.94      107.07     38.07 o 
   4  11   8      204.63      150.39     48.83 o 
  -9  12   8       17.02       13.89     22.51 o 
  -8  12   8       73.42       48.42     23.28 o 
  -7  12   8       91.09      131.55     31.33 o 
  -6  12   8      126.89      170.01     28.70 o 
  -5  12   8      141.29      141.21     26.56 o 
  -4  12   8       66.70       87.42     22.66 o 
  -3  12   8       10.21       16.94     17.07 o 
  -2  12   8      323.19      409.65     52.53 o 
  -1  12   8        2.25       10.17     18.44 o 
   0  12   8      144.67      140.31     25.68 o 
   1  12   8      308.12      345.75     35.89 o 
   2  12   8      351.51      292.04     39.72 o 
   3  12   8        4.55      -10.36     22.82 o 
   4  12   8       11.48       35.71     29.45 o 
  -9  13   8        5.25        3.83     28.68 o 
  -8  13   8       49.69       27.62     24.94 o 
  -7  13   8      946.02     1036.09     88.08 o 
  -6  13   8      460.30      527.65     66.39 o 
  -5  13   8      749.57      711.13     49.19 o 
  -4  13   8      260.73      242.97     31.18 o 
  -3  13   8       78.95       83.11     21.50 o 
  -2  13   8     1201.76     1177.83     64.79 o 
  -1  13   8      784.31      871.77     59.79 o 
   0  13   8      337.61      418.77     44.43 o 
   1  13   8      972.11      828.29    103.05 o 
   2  13   8       28.41       16.02     20.81 o 
   3  13   8        3.13        2.87     24.63 o 
   4  13   8       76.92        5.49     29.88 o 
  -8  14   8       15.01       -9.64     28.34 o 
  -7  14   8      123.34      156.10     29.94 o 
  -6  14   8       10.59       14.58     20.95 o 
  -5  14   8       50.99       52.37     21.49 o 
  -4  14   8       26.30       29.49     21.44 o 
  -3  14   8      126.34       85.71     25.71 o 
  -2  14   8       70.82      100.48     26.15 o 
  -1  14   8        8.22       21.67     20.62 o 
   0  14   8        0.50      -16.82     19.57 o 
   1  14   8       43.74       79.45     24.08 o 
   2  14   8        6.85       13.30     20.04 o 
   3  14   8       36.12       11.89     22.60 o 
  -8  15   8        1.00       -5.55     26.55 o 
  -7  15   8      224.36      298.85     38.73 o 
  -6  15   8      257.78      277.37     36.60 o 
  -5  15   8      166.22      214.95     39.57 o 
  -4  15   8      591.87      517.92     47.05 o 
  -3  15   8        5.97        9.91     25.71 o 
  -2  15   8      489.08      523.97     50.89 o 
  -1  15   8      860.47      828.53     60.89 o 
   0  15   8      154.14      171.07     33.47 o 
   1  15   8      370.45      405.08     47.57 o 
   2  15   8       19.94       14.47     20.80 o 
   3  15   8       82.62       99.27     41.48 o 
  -7  16   8       94.25      141.24     31.80 o 
  -6  16   8       74.56       88.53     27.58 o 
  -5  16   8      420.23      459.98     79.53 o 
  -4  16   8      154.26      177.90     29.97 o 
  -3  16   8      366.58      367.17     43.52 o 
  -2  16   8      168.92      177.18     32.35 o 
  -1  16   8      156.73      189.68     34.25 o 
   0  16   8      147.17      172.49     54.70 o 
   1  16   8      242.85      294.68     43.25 o 
   2  16   8      278.18      217.47     51.53 o 
  -7  17   8       53.52       60.33     31.53 o 
  -6  17   8        4.62       21.34     23.07 o 
  -5  17   8       43.20       35.59     25.55 o 
  -4  17   8      206.67      235.17     33.37 o 
  -3  17   8        8.70       39.71     24.08 o 
  -2  17   8      187.00      196.72     35.66 o 
  -1  17   8        0.74       -4.95     20.85 o 
   0  17   8       27.97       -6.56     22.65 o 
   1  17   8       47.04       48.47     47.07 o 
   2  17   8       28.47       61.67     43.61 o 
  -6  18   8      128.62      135.18     33.83 o 
  -5  18   8      255.90      199.01     38.79 o 
  -4  18   8       31.16       14.09     25.88 o 
  -3  18   8      599.91      587.43     57.80 o 
  -2  18   8       51.76       64.63     46.73 o 
  -1  18   8      244.42      286.98     40.62 o 
   0  18   8      116.28      151.72     35.51 o 
   1  18   8        3.60       13.88     34.17 o 
  -5  19   8       21.34      -12.23     26.50 o 
  -4  19   8        4.12       14.81     26.38 o 
  -3  19   8        0.90       30.24     29.59 o 
  -2  19   8        3.06       -0.13     27.16 o 
  -1  19   8       66.52       65.77     31.17 o 
   0  19   8        0.12       -8.97     41.80 o 
  -4  20   8        1.79      -29.89     97.63 o 
  -3  20   8      223.07      240.80    122.29 o 
  -2  20   8       22.43       99.68    104.23 o 
 -10   1   9      478.67      518.13    107.69 o 
  -9   1   9      157.54      217.99     74.34 o 
  -8   1   9       32.43      -12.83     54.15 o 
  -7   1   9      723.08      692.13     74.67 o 
  -6   1   9       50.53       99.39     27.86 o 
  -5   1   9     3330.69     3091.29     97.37 o 
  -4   1   9      876.44      867.85     49.25 o 
  -3   1   9      396.76      436.93     37.31 o 
  -2   1   9      341.04      355.85     33.65 o 
  -1   1   9      116.15      142.46     23.43 o 
   0   1   9     1053.45     1284.46    108.64 o 
   1   1   9      725.53     1002.17    171.17 o 
   2   1   9        4.75       -3.23     41.31 o 
   3   1   9      247.56      276.53     71.03 o 
   4   1   9      258.97      277.26     53.69 o 
   5   1   9        9.40       23.42     51.07 o 
 -10   2   9        0.91      -30.12     49.38 o 
  -9   2   9      358.74      409.36     61.43 o 
  -8   2   9       69.31       82.27     31.80 o 
  -7   2   9      148.60      167.34     38.14 o 
  -6   2   9      625.96      654.48     59.18 o 
  -5   2   9      180.54      203.50     34.36 o 
  -4   2   9       45.10       88.07     22.49 o 
  -3   2   9      130.89      150.73     25.53 o 
  -2   2   9      160.97      178.49     25.79 o 
  -1   2   9      918.95      921.89     46.12 o 
   0   2   9      807.21     1056.30    130.30 o 
   1   2   9       57.72      168.10    205.00 o 
   2   2   9       24.26       33.86     29.65 o 
   3   2   9      119.66      141.93     39.81 o 
   4   2   9      234.50      293.59     55.31 o 
   5   2   9      187.24      212.84     63.76 o 
 -10   3   9       15.43       -2.84     38.88 o 
  -9   3   9       40.41       75.05     40.54 o 
  -8   3   9      169.99      179.40     37.08 o 
  -7   3   9      367.56      319.71     46.10 o 
  -6   3   9       41.90       27.69     25.89 o 
  -5   3   9      304.97      349.78     37.11 o 
  -4   3   9      537.10      557.38     42.58 o 
  -3   3   9        8.41       54.04     23.52 o 
  -2   3   9      407.78      491.14     38.08 o 
  -1   3   9      116.85      106.68     28.22 o 
   0   3   9       59.88      104.39     26.67 o 
   1   3   9      275.24      303.43     44.81 o 
   2   3   9       44.25       44.39     28.30 o 
   3   3   9      211.06      219.55     82.26 o 
   4   3   9       35.91       48.94     37.17 o 
   5   3   9       20.15       28.24     50.40 o 
 -10   4   9        8.59        8.95     39.81 o 
  -9   4   9      505.40      482.57     64.16 o 
  -8   4   9      231.33      193.93     39.80 o 
  -7   4   9        1.21       32.42     29.57 o 
  -6   4   9       48.66       15.88     26.68 o 
  -5   4   9      273.90      311.36     35.37 o 
  -4   4   9        6.94        9.65     24.19 o 
  -3   4   9      991.66      953.51     50.87 o 
  -2   4   9       61.06       88.22     23.53 o 
  -1   4   9     1556.29     1506.86     59.28 o 
   0   4   9      969.28     1074.65     77.33 o 
   1   4   9      461.15      448.22     52.07 o 
   2   4   9      302.42      300.14     45.43 o 
   3   4   9       45.21       58.74     32.12 o 
   4   4   9      587.96      608.34     95.85 o 
   5   4   9       48.24      176.19     75.87 o 
 -10   5   9       96.41      134.72     47.01 o 
  -9   5   9       33.93       49.22     31.71 o 
  -8   5   9        8.27       55.01     30.41 o 
  -7   5   9      212.85      203.74     41.91 o 
  -6   5   9      258.21      280.83     52.30 o 
  -5   5   9       82.75      127.54     30.28 o 
  -4   5   9      760.97      812.67     77.66 o 
  -3   5   9       12.50       22.60     24.49 o 
  -2   5   9      309.42      318.01     31.92 o 
  -1   5   9        0.76        8.89     18.27 o 
   0   5   9     1101.55     1014.75     52.09 o 
   1   5   9       10.21       28.16     24.86 o 
   2   5   9       82.68       95.49     31.73 o 
   3   5   9       24.41       53.92     33.69 o 
   4   5   9        7.34       51.38     32.80 o 
 -10   6   9       56.70       63.16     31.74 o 
  -9   6   9       54.65       92.96     33.11 o 
  -8   6   9      361.59      359.21     89.91 o 
  -7   6   9      313.62      336.76     44.93 o 
  -6   6   9      299.69      312.36     46.85 o 
  -5   6   9       43.78       64.90     27.29 o 
  -4   6   9      860.79      780.66     47.82 o 
  -3   6   9      864.60      986.55     44.08 o 
  -2   6   9       17.25       -2.07     14.65 o 
  -1   6   9      772.83      870.09     50.73 o 
   0   6   9      182.78      198.75     26.81 o 
   1   6   9      152.07      153.19     35.66 o 
   2   6   9     1105.18     1095.78    184.32 o 
   3   6   9        8.81       19.37     28.93 o 
   4   6   9      124.51      115.05     37.12 o 
 -10   7   9       36.49       46.38     30.67 o 
  -9   7   9      214.73      219.74     71.19 o 
  -8   7   9      293.44      242.87     62.82 o 
  -7   7   9       55.97       28.11     29.43 o 
  -6   7   9        7.55       -4.56     26.09 o 
  -5   7   9      411.95      421.22     42.32 o 
  -4   7   9      883.96      946.17     47.59 o 
  -3   7   9        4.99        8.97     14.54 o 
  -2   7   9     1483.73     1444.92     86.46 o 
  -1   7   9      114.27       87.04     22.11 o 
   0   7   9      727.98      728.24     46.65 o 
   1   7   9      365.11      370.83     47.87 o 
   2   7   9       92.22       74.72     30.31 o 
   3   7   9      827.91     1013.96     98.80 o 
   4   7   9        1.82        8.84     30.02 o 
 -10   8   9        0.44       24.69     33.96 o 
  -9   8   9       16.57        6.48     26.54 o 
  -8   8   9        0.41       26.72     31.79 o 
  -7   8   9        3.33       19.47     28.35 o 
  -6   8   9      509.09      463.25     45.40 o 
  -5   8   9        3.36        8.37     22.32 o 
  -4   8   9      572.89      582.42     40.62 o 
  -3   8   9       12.37       25.00     16.71 o 
  -2   8   9        1.00        9.48     18.59 o 
  -1   8   9        7.77        6.87     17.40 o 
   0   8   9       29.03       41.29     21.27 o 
   1   8   9      490.36      526.59     46.50 o 
   2   8   9      183.15      129.44     44.90 o 
   3   8   9        7.94       18.99     28.96 o 
   4   8   9       19.05       29.01     30.68 o 
  -9   9   9       59.16       12.13     33.67 o 
  -8   9   9      109.84       63.98     34.05 o 
  -7   9   9      847.49      833.02     56.63 o 
  -6   9   9       50.25       32.39     20.12 o 
  -5   9   9      326.29      367.74     36.44 o 
  -4   9   9      484.56      558.81     42.98 o 
  -3   9   9      301.82      371.62     41.79 o 
  -2   9   9     1717.66     1688.47     66.78 o 
  -1   9   9       65.59       48.38     29.83 o 
   0   9   9      579.10      624.40     70.35 o 
   1   9   9      432.83      494.02     47.17 o 
   2   9   9      129.36       90.23     31.24 o 
   3   9   9      261.23      178.26     37.76 o 
   4   9   9       31.26       52.68     45.40 o 
  -9  10   9       20.10       11.91     30.38 o 
  -8  10   9      371.19      420.35    104.79 o 
  -7  10   9       13.97       34.74     21.65 o 
  -6  10   9        2.36       23.73     19.22 o 
  -5  10   9       65.29       81.12     21.84 o 
  -4  10   9       15.96       19.25     18.17 o 
  -3  10   9      464.31      469.61     39.07 o 
  -2  10   9        4.34       17.56     21.31 o 
  -1  10   9      242.50      315.54     35.27 o 
   0  10   9       64.33       41.50     21.17 o 
   1  10   9        5.34       14.50     20.85 o 
   2  10   9       63.67       78.52     31.41 o 
   3  10   9       14.03       27.69     27.37 o 
  -9  11   9        2.42      -16.78     25.63 o 
  -8  11   9        3.66      -10.24     20.90 o 
  -7  11   9      408.45      442.80     46.40 o 
  -6  11   9      314.91      347.85     40.52 o 
  -5  11   9       98.79      123.80     25.54 o 
  -4  11   9       34.10       41.63     19.61 o 
  -3  11   9      151.07      169.13     31.86 o 
  -2  11   9      572.95      596.59     50.41 o 
  -1  11   9      517.44      554.19     50.36 o 
   0  11   9      433.16      488.51     43.00 o 
   1  11   9      275.45      318.45     35.38 o 
   2  11   9       88.57       51.00     29.70 o 
   3  11   9      119.24       68.95     32.40 o 
  -9  12   9       30.77       56.65     37.65 o 
  -8  12   9      177.78      179.84     34.52 o 
  -7  12   9        1.69       19.57     21.85 o 
  -6  12   9      628.37      656.10     66.71 o 
  -5  12   9       76.34       91.32     26.36 o 
  -4  12   9      373.49      392.40     41.19 o 
  -3  12   9      416.51      450.52     46.38 o 
  -2  12   9      121.04      166.68     29.99 o 
  -1  12   9      613.97      559.76     51.11 o 
   0  12   9      124.43      163.09     30.15 o 
   1  12   9      263.86      241.20     33.51 o 
   2  12   9      593.10      429.86     90.25 o 
   3  12   9        0.03       10.57     28.01 o 
  -8  13   9        2.87       -2.98     23.05 o 
  -7  13   9       10.33       26.42     23.78 o 
  -6  13   9       21.06       48.12     25.14 o 
  -5  13   9       12.00       36.72     22.55 o 
  -4  13   9        0.14        9.48     20.87 o 
  -3  13   9       25.72       49.30     23.56 o 
  -2  13   9       79.08       93.61     28.42 o 
  -1  13   9        1.24      -19.53     18.24 o 
   0  13   9       77.74       91.30     28.36 o 
   1  13   9        4.68       16.15     21.11 o 
   2  13   9        0.53       -0.46     22.05 o 
  -8  14   9       83.73       91.76     50.20 o 
  -7  14   9        8.80       -8.48     23.57 o 
  -6  14   9     1034.96     1056.83     60.52 o 
  -5  14   9      207.86      253.34     35.45 o 
  -4  14   9      416.94      401.92     71.03 o 
  -3  14   9      746.52      831.85     62.20 o 
  -2  14   9       60.14       54.18     23.73 o 
  -1  14   9      202.71      163.25     33.98 o 
   0  14   9      101.89       72.45     27.69 o 
   1  14   9      194.88      228.90     34.77 o 
   2  14   9      352.36      401.38     75.04 o 
  -7  15   9      384.87      416.39     49.11 o 
  -6  15   9       91.01      133.61     31.81 o 
  -5  15   9      223.50      229.56     35.73 o 
  -4  15   9       39.46       76.87     28.39 o 
  -3  15   9      116.00      128.26     32.87 o 
  -2  15   9       36.51       29.06     24.95 o 
  -1  15   9      126.70      122.73     32.10 o 
   0  15   9       18.60       33.41     25.02 o 
   1  15   9      159.72      201.24     46.57 o 
  -6  16   9      148.17      115.66     30.83 o 
  -5  16   9      293.63      306.97     78.98 o 
  -4  16   9       26.41       37.86     26.86 o 
  -3  16   9      822.49      864.98     65.99 o 
  -2  16   9       92.52      150.83     31.88 o 
  -1  16   9      169.81      236.25     60.75 o 
   0  16   9       14.25       17.61     26.17 o 
   1  16   9        0.88        9.70     27.66 o 
  -6  17   9       17.38       14.91     27.72 o 
  -5  17   9      178.24      176.19     35.89 o 
  -4  17   9       90.96       85.33     33.92 o 
  -3  17   9      438.44      408.83     49.05 o 
  -2  17   9      426.10      536.58     56.06 o 
  -1  17   9        2.01       41.31     25.98 o 
   0  17   9       64.87       96.86     32.77 o 
  -4  18   9        0.21        9.61     34.03 o 
  -3  18   9        5.60       31.32     36.97 o 
  -2  18   9        1.78       24.46     45.13 o 
  -1  18   9       54.55      111.27    104.55 o 
 -10   0  10      109.14      117.30     91.07 o 
  -9   0  10      220.73      291.04     90.59 o 
  -8   0  10      738.52      899.64    125.67 o 
  -7   0  10       48.19       20.07     50.04 o 
  -6   0  10     1464.46     1271.17    159.56 o 
  -5   0  10      378.51      309.68     59.54 o 
  -4   0  10     1809.00     1765.01    125.99 o 
  -3   0  10       79.15       92.49     40.77 o 
  -2   0  10       74.75       69.68     35.48 o 
  -1   0  10     1645.92     1516.00    149.60 o 
   0   0  10      272.64      373.79     91.48 o 
   1   0  10      217.75      168.63     84.32 o 
   2   0  10       13.13       38.94     74.54 o 
   3   0  10      138.56      183.88    102.86 o 
 -10   1  10       11.24      -47.11     50.62 o 
  -9   1  10        1.21        5.73     46.42 o 
  -8   1  10       11.50      100.15     47.57 o 
  -7   1  10      112.78      137.83     36.11 o 
  -6   1  10       18.20       80.63     27.55 o 
  -5   1  10      657.11      597.96     50.64 o 
  -4   1  10       94.86       90.56     25.44 o 
  -3   1  10       13.34       12.20     19.75 o 
  -2   1  10        2.07        3.10     17.41 o 
  -1   1  10        3.82       51.86     37.06 o 
   0   1  10      556.00      612.67     81.07 o 
   1   1  10       12.34       16.00     43.63 o 
   2   1  10       43.89       50.17     52.33 o 
   3   1  10       39.46       67.76     64.41 o 
 -10   2  10        8.74       37.69     70.60 o 
  -9   2  10      487.63      559.44    108.29 o 
  -8   2  10      437.64      610.77    107.21 o 
  -7   2  10      312.39      328.43     48.83 o 
  -6   2  10      976.53      746.29    204.17 o 
  -5   2  10       31.07       37.38     23.53 o 
  -4   2  10      613.70      530.81     49.16 o 
  -3   2  10      431.38      447.42     52.23 o 
  -2   2  10       64.03       96.96     22.45 o 
  -1   2  10      603.84      648.57     74.30 o 
   0   2  10       82.45       94.08     47.46 o 
   1   2  10      126.39      163.59     58.91 o 
   2   2  10       88.94      102.54     53.82 o 
   3   2  10       26.80      -42.83     52.31 o 
 -10   3  10       30.71       45.05     75.47 o 
  -9   3  10       70.71       87.59     68.35 o 
  -8   3  10        2.66       -7.14     32.24 o 
  -7   3  10      327.77      360.39     83.55 o 
  -6   3  10        3.99       18.54     34.45 o 
  -5   3  10     1517.69     1618.27     96.98 o 
  -4   3  10      134.18      110.43     46.04 o 
  -3   3  10       13.17        7.82     19.18 o 
  -2   3  10      168.47      170.89     33.17 o 
  -1   3  10      238.99      281.10     38.49 o 
   0   3  10     1466.13     1660.20    144.27 o 
   1   3  10      160.36      208.40     61.49 o 
   2   3  10      383.61      458.88     82.21 o 
   3   3  10       69.65       82.76     56.15 o 
 -10   4  10      207.25      199.37     90.55 o 
  -9   4  10       66.34       87.87     60.68 o 
  -8   4  10       75.74      105.42     42.61 o 
  -7   4  10      157.07      186.93     44.72 o 
  -6   4  10        3.00       -1.60     30.94 o 
  -5   4  10      343.58      312.43     73.23 o 
  -4   4  10       66.20       63.90     22.76 o 
  -3   4  10      160.13      179.06     28.29 o 
  -2   4  10        1.85      -10.30     23.33 o 
  -1   4  10        1.30       32.65     25.16 o 
   0   4  10       99.45      156.95     55.14 o 
   1   4  10        6.06       13.05     44.04 o 
   2   4  10      133.91        8.18     44.52 o 
   3   4  10       53.34       69.16     48.99 o 
  -9   5  10       20.96       25.01     37.20 o 
  -8   5  10      256.11      250.81     43.97 o 
  -7   5  10      143.32      131.52     34.41 o 
  -6   5  10      153.07      102.10     30.92 o 
  -5   5  10      584.37      599.15     91.57 o 
  -4   5  10      484.55      498.23     77.19 o 
  -3   5  10     1162.06     1124.77    106.52 o 
  -2   5  10     1186.00     1018.35     95.81 o 
  -1   5  10      503.21      583.18     54.86 o 
   0   5  10      593.45      801.36     96.82 o 
   1   5  10       33.36       -8.72     45.60 o 
   2   5  10      109.00       96.12     48.94 o 
   3   5  10      214.24      189.83     45.75 o 
  -9   6  10      196.94      199.73     44.70 o 
  -8   6  10       54.91       39.24     30.61 o 
  -7   6  10       37.35       51.44     31.69 o 
  -6   6  10      108.89      109.15     31.46 o 
  -5   6  10        2.77        6.18     23.24 o 
  -4   6  10     1005.42      879.53     93.09 o 
  -3   6  10       57.33      108.92     32.37 o 
  -2   6  10      504.92      551.88     52.43 o 
  -1   6  10      257.40      282.81     44.20 o 
   0   6  10        6.58       14.26     53.52 o 
   1   6  10       11.70      -10.64     26.65 o 
   2   6  10        3.02       14.93     29.57 o 
   3   6  10       18.81       31.03     37.67 o 
  -9   7  10        3.92       16.37     35.32 o 
  -8   7  10      380.23      331.23     67.42 o 
  -7   7  10      130.01      120.08     36.00 o 
  -6   7  10       71.09       88.02     31.00 o 
  -5   7  10       53.07       48.20     27.18 o 
  -4   7  10       76.74       84.05     29.43 o 
  -3   7  10      848.21      858.33     61.29 o 
  -2   7  10     1113.39      945.29     65.68 o 
  -1   7  10        8.46       16.05     19.12 o 
   0   7  10      290.07      351.46     38.95 o 
   1   7  10        2.07       -3.41     24.35 o 
   2   7  10       66.33       65.88     34.68 o 
   3   7  10      299.14      207.13     55.86 o 
  -9   8  10      300.61      262.65     67.52 o 
  -8   8  10       27.02       17.49     32.89 o 
  -7   8  10      178.46      113.54     36.02 o 
  -6   8  10       55.87       99.11     33.70 o 
  -5   8  10       97.65       56.12     29.37 o 
  -4   8  10      645.83      525.70     49.08 o 
  -3   8  10      538.54      615.17     67.64 o 
  -2   8  10      694.23      725.75     49.29 o 
  -1   8  10      524.70      629.26     48.11 o 
   0   8  10        3.29       15.79     20.18 o 
   1   8  10      123.21       83.93     32.71 o 
   2   8  10      401.91      399.91     55.23 o 
   3   8  10        2.15       38.25     44.68 o 
  -9   9  10        0.16       12.35     42.60 o 
  -8   9  10       22.26      -28.35     31.41 o 
  -7   9  10       74.04       76.57     31.42 o 
  -6   9  10       23.97       13.98     38.68 o 
  -5   9  10        0.83      -11.40     25.79 o 
  -4   9  10      484.80      513.62     59.40 o 
  -3   9  10       20.39       13.44     22.08 o 
  -2   9  10       36.79       77.13     26.01 o 
  -1   9  10       79.01      121.98     37.44 o 
   0   9  10       65.87       93.68     25.03 o 
   1   9  10       10.14        5.79     32.78 o 
   2   9  10       24.61       53.65     31.10 o 
  -8  10  10        0.94        9.71     34.09 o 
  -7  10  10      143.48       96.90     39.22 o 
  -6  10  10      587.11      558.18    103.73 o 
  -5  10  10        0.04       31.20     28.26 o 
  -4  10  10      179.14      243.89     40.75 o 
  -3  10  10      411.64      375.34     43.34 o 
  -2  10  10       44.05       53.69     24.87 o 
  -1  10  10      402.36      487.44     45.01 o 
   0  10  10        9.92        0.44     19.89 o 
   1  10  10      561.75      489.67     58.06 o 
   2  10  10      362.29      296.49     50.51 o 
  -8  11  10       66.16       59.67     51.72 o 
  -7  11  10       24.53       14.52     32.97 o 
  -6  11  10        1.09       17.68     30.17 o 
  -5  11  10       12.13       50.31     29.12 o 
  -4  11  10      102.46      132.56     39.18 o 
  -3  11  10      177.40      249.64     36.73 o 
  -2  11  10      198.40      182.24     33.82 o 
  -1  11  10        0.80        8.99     23.22 o 
   0  11  10       96.96      141.43     28.98 o 
   1  11  10       15.54       23.15     28.41 o 
   2  11  10       44.94       78.80     35.46 o 
  -8  12  10        0.27       50.44     58.65 o 
  -7  12  10        3.55       -0.96     33.55 o 
  -6  12  10      160.28      155.16     30.89 o 
  -5  12  10        0.61       14.25     20.97 o 
  -4  12  10      185.63      270.82     41.41 o 
  -3  12  10        0.68       47.51     25.46 o 
  -2  12  10        0.27        4.68     23.20 o 
  -1  12  10      198.49      187.09     34.48 o 
   0  12  10        0.65       25.50     25.59 o 
   1  12  10      243.19      210.73     45.49 o 
  -7  13  10      273.19      357.62     46.91 o 
  -6  13  10        1.26       18.49     28.33 o 
  -5  13  10      345.15      384.38     46.97 o 
  -4  13  10        1.81      -21.93     23.23 o 
  -3  13  10      365.17      497.28     51.53 o 
  -2  13  10      241.83      286.82     41.69 o 
  -1  13  10       83.24       76.49     29.26 o 
   0  13  10      238.64      290.55     45.60 o 
   1  13  10        6.63       -4.16     23.49 o 
  -6  14  10      108.00      107.73     32.71 o 
  -5  14  10        0.06       22.50     25.09 o 
  -4  14  10       22.73       46.26     27.50 o 
  -3  14  10        1.29      -18.97     22.85 o 
  -2  14  10        0.02       23.94     24.32 o 
  -1  14  10        2.23        0.41     37.74 o 
   0  14  10        0.19       20.96     27.06 o 
  -6  15  10        4.99       17.89     32.05 o 
  -5  15  10      196.81      165.19     51.09 o 
  -4  15  10        2.32       -2.41     30.75 o 
  -3  15  10       16.15       35.06     27.88 o 
  -2  15  10      189.63      270.72     75.91 o 
  -1  15  10       45.58       38.32     28.68 o 
  -4  16  10      194.38      172.01     56.32 o 
  -3  16  10       10.53       14.00     42.80 o 
  -2  16  10        3.49       12.97     37.05 o 
  -9   1  11      148.27      116.50     64.74 o 
  -8   1  11      376.53      372.44     64.67 o 
  -7   1  11        2.03       40.89     32.13 o 
  -6   1  11      401.13      347.90     46.98 o 
  -5   1  11      370.82      329.05     54.04 o 
  -4   1  11       55.63       34.81     23.00 o 
  -3   1  11       40.93       33.12     20.54 o 
  -2   1  11       57.37       75.53     34.55 o 
  -1   1  11       53.60       27.55     37.01 o 
   0   1  11      628.64      567.55     73.42 o 
   1   1  11       45.26       79.41     95.76 o 
  -9   2  11      143.22      203.18     76.35 o 
  -8   2  11      233.68      198.31     87.88 o 
  -7   2  11        4.82       53.65     32.53 o 
  -6   2  11       76.02       79.52     30.32 o 
  -5   2  11      171.34      123.40     35.56 o 
  -4   2  11      374.98      316.76     45.16 o 
  -3   2  11        8.11       10.82     20.36 o 
  -2   2  11      235.24      139.79     42.50 o 
  -1   2  11      289.78      260.27     52.32 o 
   0   2  11        9.43       61.39     44.85 o 
   1   2  11      196.83      166.39     63.02 o 
  -8   3  11      156.13      165.92     43.11 o 
  -7   3  11        0.47        8.75     30.81 o 
  -6   3  11       32.06       22.86     27.80 o 
  -5   3  11        1.33       15.14     23.44 o 
  -4   3  11      112.52      105.58     26.11 o 
  -3   3  11       75.28       78.15     22.93 o 
  -2   3  11      133.64      121.48     47.18 o 
  -1   3  11       10.49       66.24     38.94 o 
   0   3  11       50.17       16.89     46.78 o 
   1   3  11      139.57      163.90     66.46 o 
  -8   4  11       26.84       54.83     46.52 o 
  -7   4  11       56.71       81.11     35.32 o 
  -6   4  11       59.83       47.42     30.47 o 
  -5   4  11      141.88      159.13     32.13 o 
  -4   4  11      957.66      803.25    222.82 o 
  -3   4  11       36.03       68.19     28.21 o 
  -2   4  11      498.07      436.01     56.04 o 
  -1   4  11      343.43      340.61     60.83 o 
   0   4  11       25.06       18.71     49.97 o 
   1   4  11      153.92      235.80     71.69 o 
  -8   5  11       94.88      162.78     44.18 o 
  -7   5  11       20.08       36.79     37.15 o 
  -6   5  11      338.10      216.18    135.20 o 
  -5   5  11      449.61      333.89     70.54 o 
  -4   5  11       13.31       42.22     26.28 o 
  -3   5  11        0.08        5.11     28.98 o 
  -2   5  11       50.40       75.63     27.52 o 
  -1   5  11       80.67       80.49     46.81 o 
   0   5  11       89.01      130.32     60.11 o 
   1   5  11       12.09       36.19     57.73 o 
  -8   6  11       23.19       13.86     35.34 o 
  -7   6  11      552.22      491.47    127.63 o 
  -6   6  11      207.31      203.66     61.85 o 
  -5   6  11       11.41       28.63     27.18 o 
  -4   6  11      672.12      477.54    101.70 o 
  -3   6  11      112.68       80.20     30.60 o 
  -2   6  11      593.84      600.91     81.62 o 
  -1   6  11      115.64      122.88     33.60 o 
   0   6  11       36.14      111.23     63.22 o 
   1   6  11      321.75      324.77     79.54 o 
  -8   7  11      427.43      392.22     99.33 o 
  -7   7  11       33.61       14.22     30.47 o 
  -6   7  11      433.81      339.08     48.85 o 
  -5   7  11      224.54      297.74    175.41 o 
  -4   7  11        0.19        2.95     27.16 o 
  -3   7  11      555.09      512.74     67.10 o 
  -2   7  11       13.57       14.41     27.88 o 
  -1   7  11      231.01      281.33     43.69 o 
   0   7  11      329.87      343.71     78.47 o 
   1   7  11      108.13      167.88     65.66 o 
  -8   8  11        9.89        1.55     42.60 o 
  -7   8  11      150.16      136.15     40.87 o 
  -6   8  11      234.51      258.04     44.59 o 
  -5   8  11        8.12       19.60     27.28 o 
  -4   8  11       89.12       82.58     55.21 o 
  -3   8  11        1.63        8.35     34.10 o 
  -2   8  11      135.18      145.36     37.92 o 
  -1   8  11       37.00       35.23     32.02 o 
   0   8  11       11.31       46.34     54.96 o 
   1   8  11      129.63       97.43     81.86 o 
  -7   9  11      183.10      146.13     41.77 o 
  -6   9  11      193.78      202.08     39.64 o 
  -5   9  11      596.68      560.19     88.68 o 
  -4   9  11      164.09      163.18     45.50 o 
  -3   9  11      717.89      736.68    159.06 o 
  -2   9  11      285.38      320.62     60.75 o 
  -1   9  11      124.04      233.84    106.71 o 
   0   9  11      194.18      317.21    119.01 o 
  -7  10  11       38.13       84.64     46.73 o 
  -6  10  11        6.37       29.10     30.01 o 
  -5  10  11       42.97       36.72     30.93 o 
  -4  10  11       58.45       68.82     58.57 o 
  -3  10  11        2.56       20.48     38.52 o 
  -2  10  11       36.52       55.96     39.28 o 
  -1  10  11        1.59       31.23     39.62 o 
   0  10  11       35.21       10.75     55.89 o 
  -6  11  11       52.85       91.23     35.49 o 
  -5  11  11      299.49      303.46     57.19 o 
  -4  11  11       83.24       64.75     42.56 o 
  -3  11  11      408.94      497.63     72.84 o 
  -2  11  11      244.81      279.13     56.75 o 
  -1  11  11       21.67       -7.10     25.26 o 
  -6  12  11      264.99      227.89     80.45 o 
  -5  12  11      161.25      268.72     65.21 o 
  -4  12  11       87.76       72.00     91.17 o 
  -3  12  11        0.30       14.67     65.61 o 
  -2  12  11       80.93       73.38     31.28 o 
  -1  12  11      105.09      100.21     36.61 o 
  -3  13  11      210.78      186.93     40.67 o 
  -2  13  11        0.14       17.56     28.32 o 
  -7   0  12       53.17       57.44     54.27 o 
  -6   0  12       22.13       28.08     38.46 o 
  -5   0  12      587.09      190.31     56.84 o 
  -4   0  12      108.35      102.37     44.79 o 
  -3   0  12       14.03       -3.02     50.77 o 
  -2   0  12       32.42       13.84     43.45 o 
  -1   0  12      125.26       33.79     50.00 o 
  -7   1  12       41.99       55.20     39.84 o 
  -6   1  12      114.43      101.64     32.54 o 
  -5   1  12       33.19       27.48     27.57 o 
  -4   1  12       82.56       72.42     24.34 o 
  -3   1  12        1.55       29.51     25.68 o 
  -2   1  12       23.55      -11.73     31.17 o 
  -1   1  12       82.53       25.11     36.07 o 
  -7   2  12       47.00       39.10     33.42 o 
  -6   2  12        4.64       39.57     31.04 o 
  -5   2  12       90.18       40.14     23.82 o 
  -4   2  12      242.86      187.61     35.59 o 
  -3   2  12        6.61       -6.63     23.67 o 
  -2   2  12      190.44       94.83     40.40 o 
  -1   2  12       56.95       44.88     37.59 o 
  -7   3  12       15.98       43.94     33.33 o 
  -6   3  12      338.05      245.99     80.64 o 
  -5   3  12      226.68      222.01     51.77 o 
  -4   3  12      197.36      162.70     29.65 o 
  -3   3  12      141.87       94.45     31.04 o 
  -2   3  12        2.30       -0.85     34.03 o 
  -1   3  12      429.52      251.12     51.10 o 
  -7   4  12        0.30       -2.75     30.28 o 
  -6   4  12        0.73       25.67     29.81 o 
  -5   4  12       31.65       19.97     27.36 o 
  -4   4  12        7.54       15.88     29.24 o 
  -3   4  12       49.44       63.21     29.53 o 
  -2   4  12      137.76       70.10     38.98 o 
  -1   4  12       10.64       39.60     38.74 o 
  -7   5  12        8.19       53.26     42.89 o 
  -6   5  12      296.93      228.35     45.87 o 
  -5   5  12      205.73      130.72     33.28 o 
  -4   5  12       66.52       48.17     35.57 o 
  -3   5  12      628.41      382.00     84.76 o 
  -2   5  12       27.34        5.88     36.88 o 
  -1   5  12      313.99      198.32     75.02 o 
  -7   6  12       38.30       15.38     39.74 o 
  -6   6  12        0.10      -20.37     27.89 o 
  -5   6  12      140.72      134.29     34.31 o 
  -4   6  12      224.80      170.96    108.31 o 
  -3   6  12       54.17       80.35     35.94 o 
  -2   6  12      123.68      187.43     48.73 o 
  -1   6  12       55.98       14.76     57.08 o 
  -6   7  12      145.14      125.98     40.57 o 
  -5   7  12       34.67       20.73     29.32 o 
  -4   7  12       77.79       77.80     37.93 o 
  -3   7  12      329.38      331.07     59.46 o 
  -2   7  12        2.19       42.83     36.09 o 
  -1   7  12       45.39       32.06     60.90 o 
  -5   8  12       31.33       96.71     52.62 o 
  -4   8  12      449.10      453.56     78.00 o 
  -3   8  12       42.25       38.30     46.46 o 
  -2   8  12      439.64      467.16     77.20 o 
  -4   9  12      120.03      106.80     54.55 o 
  -3   9  12        0.95       24.74     46.02 o 
                                                 
